# Supplementary material for: Identification of targets of JS-K against HBV-positive human hepatocellular carcinoma HepG2.2.15 cells with iTRAQ proteomics
Source: Sci Rep. 2021 May 17;11:10381. doi: 10.1038/s41598-021-90001-3 (PMC8129129; doi:10.1038/s41598-021-90001-3)
Supplement: Supplementary file 1 — Supplementary Information 1. [file 41598_2021_90001_MOESM1_ESM.xlsx]

## Sheet: Sheet1
蛋白质登录号	蛋白质名称	CK1校正定量数据	CK2校正定量数据	CK3校正定量数据	E1校正定量数据	E2校正定量数据	E3校正定量数据	Ratio E/CK	P Value E/CK
Accession	Description	Abundances (Normalized): F1: 113, Sample, CK1	Abundances (Normalized): F1: 114, Sample, CK2	Abundances (Normalized): F1: 115, Sample, CK3	Abundances (Normalized): F1: 116, Sample, E1	Abundances (Normalized): F1: 117, Sample, E2	Abundances (Normalized): F1: 118, Sample, E3	Ratio E/CK	P Value E/CK
A0A023T6R1	Mago nashi protein OS=Homo sapiens GN=FLJ10292 PE=2 SV=1	0.969455	0.949866	0.99035	1.0156	1.04215	1.03258	1.06209	0.0127323
A0A023T787	RNA-binding protein 8A OS=Homo sapiens GN=RBM8 PE=2 SV=1	0.94807	0.962982	0.98	1.02228	1.04895	1.03772	1.07537	0.0038002
A0A024QYR3	Dinucleotide oxidase disulfide thiol exchanger 3 superfamily member 4 OS=Homo sapiens PE=2 SV=1	1.00964	0.996263	1.01416	0.998033	0.960661	1.02124	0.986714	0.508558
A0A024QYR8	Dinucleotide oxidase disulfide thiol exchanger 3 superfamily member 2 OS=Homo sapiens GN=TM9SF2 PE=2 SV=1	1.05696	1.10631	1.16322	0.899243	0.924218	0.85005	0.803704	0.00444507
A0A024QYS2	Dinucleotide oxidase disulfide thiol exchanger 3 superfamily member 3 OS=Homo sapiens PE=2 SV=1	0.960599	1.01357	0.957905	1.06444	1.02823	0.975262	1.04634	0.225174
A0A024QYT5	Serpin peptidase inhibitor, clade E (Nexin, plasminogen activator inhibitor type 1), member 1, isoform CRA_b OS=Homo sapiens GN=SERPINE1 PE=3 SV=1	0.670009	0.734836	0.818102	1.15699	1.22977	1.39029	1.69912	0.00309115
A0A024QYX0	Emopamil binding protein OS=Homo sapiens GN=EBP PE=2 SV=1	0.968988	1.0552	0.984201	1.06066	0.93427	0.996684	0.994424	0.907383
A0A024QYX3	RNA binding motif (RNP1, RRM) protein 3, isoform CRA_c OS=Homo sapiens GN=RBM3 PE=4 SV=1	1.08489	1.11485	0.944547	1.02812	0.865703	0.961892	0.908225	0.244495
A0A024QYY3	Phosphoribosyl pyrophosphate synthetase-associated protein 2, isoform CRA_a OS=Homo sapiens GN=PRPSAP2 PE=4 SV=1	0.989453	1.08573	0.987193	0.988097	0.990809	0.958716	0.959262	0.289191
A0A024QYY6	Dimethylaniline monooxygenase [N-oxide-forming] OS=Homo sapiens GN=FMO5 PE=3 SV=1	1.21367	0.993609	0.925257	1.00361	1.07363	0.79022	0.915381	0.508359
A0A024QZ30	Succinate dehydrogenase [ubiquinone] flavoprotein subunit, mitochondrial OS=Homo sapiens GN=SDHA PE=3 SV=1	1.00944	1.06705	1.02125	0.948633	1.01263	0.941001	0.936898	0.0857982
A0A024QZ45	BRCA1 interacting protein C-terminal helicase 1, isoform CRA_a OS=Homo sapiens GN=BRIP1 PE=4 SV=1	1.11684	1.09256	0.986343	0.837633	1.05615	0.91047	0.877493	0.15986
A0A024QZ78	Agmatine ureohydrolase (Agmatinase), isoform CRA_a OS=Homo sapiens GN=AGMAT PE=3 SV=1	1.0524	1.0184	0.98057	0.965655	1.03692	0.946054	0.966327	0.37744
A0A024QZ89	Component of oligomeric golgi complex 4, isoform CRA_d OS=Homo sapiens GN=COG4 PE=4 SV=1	1.05553	1.01792	1.00077	0.980979	0.997471	0.947334	0.951717	0.08664
A0A024QZA8	Receptor protein-tyrosine kinase OS=Homo sapiens GN=EPHA2 PE=4 SV=1	0.882176	0.781285	0.943418	1.14308	1.05599	1.19405	1.3016	0.0134891
A0A024QZB4	Sulfotransferase OS=Homo sapiens GN=hCG_1993905 PE=3 SV=1	1.08413	1.02797	0.979807	1.03618	0.985881	0.886035	0.94055	0.315462
A0A024QZC1	CD2 antigen (Cytoplasmic tail) binding protein 2, isoform CRA_a OS=Homo sapiens GN=CD2BP2 PE=4 SV=1	0.994462	0.940834	0.912853	1.02652	0.945497	1.17983	1.10663	0.236525
A0A024QZE9	Uncharacterized protein OS=Homo sapiens GN=FLJ20643 PE=4 SV=1	0.983227	0.989011	1.00289	0.91498	1.00405	1.10584	1.01672	0.77981
A0A024QZF1	HCG19665, isoform CRA_a OS=Homo sapiens GN=hCG_19665 PE=4 SV=1	1.04702	1.03162	0.936486	0.962057	1.01897	1.00385	0.989969	0.806498
A0A024QZF2	Related RAS viral (R-ras) oncogene homolog, isoform CRA_a OS=Homo sapiens GN=RRAS PE=4 SV=1	0.850331	0.792053	0.908609	1.24503	1.10728	1.09669	1.35202	0.00687528
A0A024QZJ7	Coiled-coil domain containing 6, isoform CRA_a OS=Homo sapiens GN=CCDC6 PE=4 SV=1	1.00571	1.0217	1.03279	0.964595	0.991679	0.983521	0.960653	0.0233004
A0A024QZK4	Phytanoyl-CoA 2-hydroxylase interacting protein-like, isoform CRA_b OS=Homo sapiens GN=PHYHIPL PE=4 SV=1	1.04734	1.10534	1.07701	0.913157	0.955982	0.90117	0.857763	0.00291143
A0A024QZK8	Heterogeneous nuclear ribonucleoprotein H3 (2H9), isoform CRA_a OS=Homo sapiens GN=HNRPH3 PE=4 SV=1	1.00017	0.934666	0.973023	0.983821	1.0337	1.07462	1.06337	0.130946
A0A024QZN7	Chromosome 10 open reading frame 70, isoform CRA_b OS=Homo sapiens GN=C10orf70 PE=4 SV=1	1.0267	1.09339	1.04056	0.959151	0.977771	0.902425	0.898342	0.0244678
A0A024QZN9	Voltage-dependent anion channel 2, isoform CRA_a OS=Homo sapiens GN=VDAC2 PE=4 SV=1	0.960222	0.931974	0.957029	1.01934	1.02169	1.10975	1.10584	0.0318032
A0A024QZR3	Protein pelota homolog OS=Homo sapiens GN=hCG_2002731 PE=3 SV=1	1.12122	1.029	0.946857	0.927442	0.959925	1.01556	0.937312	0.3163
A0A024QZR5	Adaptor-related protein complex 3, mu 1 subunit, isoform CRA_a OS=Homo sapiens GN=AP3M1 PE=4 SV=1	0.984704	1.05468	0.997132	1.02122	0.920076	1.02218	0.975946	0.577012
A0A024QZS4	Peptidyl-prolyl cis-trans isomerase OS=Homo sapiens GN=PPIF PE=3 SV=1	0.993785	0.983787	0.99946	0.988831	1.03702	0.997118	1.01543	0.380925
A0A024QZT2	Exocyst complex component 2, isoform CRA_a OS=Homo sapiens GN=EXOC2 PE=4 SV=1	0.970582	0.988431	0.992398	1.00033	1.0043	1.04396	1.03293	0.10423
A0A024QZT4	Serpin peptidase inhibitor, clade B (Ovalbumin), member 9, isoform CRA_a OS=Homo sapiens GN=SERPINB9 PE=3 SV=1	0.910778	1.04586	0.855635	1.13926	1.05985	0.988611	1.1335	0.154153
A0A024QZT9	NAD(P)H dehydrogenase, quinone 2, isoform CRA_a OS=Homo sapiens GN=NQO2 PE=4 SV=1	1.02437	1.07463	1.00426	0.952178	0.952178	0.992385	0.933451	0.050313
A0A024QZW0	Thiopurine S-methyltransferase, isoform CRA_d OS=Homo sapiens GN=TPMT PE=3 SV=1	0.952074	1.00181	0.945939	1.07386	1.04397	0.982357	1.06909	0.106933
A0A024QZW2	Nucleolar protein 7, 27kDa, isoform CRA_a OS=Homo sapiens GN=NOL7 PE=4 SV=1	1.08771	0.991726	1.10697	0.909884	1.02934	0.874379	0.883003	0.102435
A0A024QZW3	RAN binding protein 9, isoform CRA_a OS=Homo sapiens GN=RANBP9 PE=4 SV=1	1.05928	0.912371	1.01289	1.18299	0.850515	0.981959	1.01036	0.927168
A0A024QZW7	Nucleoporin 153kDa, isoform CRA_a OS=Homo sapiens GN=NUP153 PE=4 SV=1	0.98472	1.02703	1.03294	0.982588	0.985868	0.986852	0.970642	0.122236
A0A024QZY1	JTV1 gene, isoform CRA_a OS=Homo sapiens GN=JTV1 PE=4 SV=1	0.978948	1.07293	1.01507	0.984594	0.966649	0.98181	0.956343	0.185329
A0A024QZY3	Family with sequence similarity 50, member B, isoform CRA_a OS=Homo sapiens GN=FAM50B PE=4 SV=1	1.14248	0.988016	0.988016	0.998668	1.03595	0.846871	0.923997	0.365219
A0A024QZY5	PRP4 pre-mRNA processing factor 4 homolog B (Yeast), isoform CRA_a OS=Homo sapiens GN=PRPF4B PE=4 SV=1	1.02826	1.00519	1.01167	0.984555	0.957847	1.01248	0.970365	0.155269
A0A024R006	Family with sequence similarity 8, member A1, isoform CRA_a OS=Homo sapiens GN=FAM8A1 PE=4 SV=1	1.03795	1.0556	0.960282	1.03266	0.956752	0.956752	0.96474	0.406143
A0A024R012	Sirtuin (Silent mating type information regulation 2 homolog) 5 (S. cerevisiae), isoform CRA_b OS=Homo sapiens GN=SIRT5 PE=3 SV=1	1.06588	1.19984	1.2023	0.853856	0.853034	0.825092	0.730095	0.00247609
A0A024R023	HCG36730, isoform CRA_a OS=Homo sapiens GN=hCG_36730 PE=4 SV=1	1.05397	1.09637	1.12742	0.938794	0.950479	0.832962	0.830515	0.0125949
A0A024R046	High mobility group nucleosomal binding domain 4, isoform CRA_a OS=Homo sapiens GN=HMGN4 PE=4 SV=1	0.860617	1.06678	0.976388	1.09057	1.08687	0.918767	1.06627	0.479223
A0A024R056	Guanine nucleotide binding protein (G protein), beta polypeptide 1, isoform CRA_a OS=Homo sapiens GN=GNB1 PE=4 SV=1	0.972115	1.01166	0.984518	1.02362	1.02764	0.980451	1.02137	0.330262
A0A024R074	Synaptobrevin-like 1, isoform CRA_b OS=Homo sapiens GN=SYBL1 PE=4 SV=1	0.969714	1.03085	0.920464	1.05802	1.05633	0.964619	1.05407	0.301363
A0A024R098	Adenosine monophosphate deaminase 2 (Isoform L), isoform CRA_c OS=Homo sapiens GN=AMPD2 PE=4 SV=1	1.01318	0.985449	1.00281	1.01728	0.959643	1.02163	0.999036	0.966444
A0A024R0C0	Choline/ethanolamine phosphotransferase 1, isoform CRA_b OS=Homo sapiens GN=CEPT1 PE=3 SV=1	1.09369	1.03378	1.05035	0.92798	0.899936	0.994264	0.888087	0.0233231
A0A024R0C3	Nicotinamide nucleotide transhydrogenase, isoform CRA_a OS=Homo sapiens GN=NNT PE=4 SV=1	1.03988	1.04144	1.07423	0.96035	0.959446	0.924651	0.90141	0.00308099
A0A024R0E2	Cold shock domain containing E1, RNA-binding, isoform CRA_a OS=Homo sapiens GN=CSDE1 PE=4 SV=1	0.994227	0.977481	0.989432	1.01082	1.02932	0.998719	1.02625	0.0639261
A0A024R0E5	Capping protein (Actin filament) muscle Z-line, alpha 1, isoform CRA_a OS=Homo sapiens GN=CAPZA1 PE=4 SV=1	0.974778	0.995373	0.961352	1.01858	1.02951	1.02041	1.04673	0.0119871
A0A024R0F1	Transcription termination factor, RNA polymerase II, isoform CRA_a OS=Homo sapiens GN=TTF2 PE=4 SV=1	3.30649	0.734899	0.545861	0.392617	0.44519	0.574944	0.307974	0.301168
A0A024R0L2	Uncharacterized protein OS=Homo sapiens GN=MGC20255 PE=4 SV=1	0.893953	0.978089	1.15162	0.993865	0.920245	1.06223	0.984348	0.863735
A0A024R0L6	Platelet-activating factor acetylhydrolase, isoform Ib, gamma subunit 29kDa, isoform CRA_a OS=Homo sapiens GN=PAFAH1B3 PE=4 SV=1	1.05465	1.03446	0.989022	0.943759	1.00608	0.972031	0.949237	0.120591
A0A024R0M6	Translocase of inner mitochondrial membrane 50 homolog (Yeast), isoform CRA_b OS=Homo sapiens GN=TIMM50 PE=4 SV=1	1.02237	0.991303	0.986979	0.978835	1.00488	1.01564	0.999564	0.979066
A0A024R0N7	Sterile alpha motif domain containing 4B, isoform CRA_c OS=Homo sapiens GN=SAMD4B PE=4 SV=1	1.01496	1.0771	0.921749	0.90794	0.852704	1.22555	0.990836	0.944666
A0A024R0P9	Translocase of outer mitochondrial membrane 40 homolog (Yeast), isoform CRA_c OS=Homo sapiens GN=TOMM40 PE=4 SV=1	0.951966	1.06231	1.00063	0.984327	1.00063	1.00014	0.990114	0.774231
A0A024R0Q4	Phospholipase D family, member 3, isoform CRA_b OS=Homo sapiens GN=PLD3 PE=4 SV=1	0.951542	1.00352	1.02026	0.988546	1.02203	1.0141	1.01658	0.514501
A0A024R0Q6	Excision repair cross-complementing rodent repair deficiency, complementation group 1 (Includes overlapping antisense sequence), isoform CRA_a OS=Homo sapiens GN=ERCC1 PE=4 SV=1	1.12863	1.02905	0.921162	0.995851	0.941909	0.983402	0.948787	0.444927
A0A024R0R4	SUMO-1 activating enzyme subunit 1, isoform CRA_b OS=Homo sapiens GN=SAE1 PE=4 SV=1	0.995767	0.981584	0.989917	0.978482	1.02125	1.033	1.02206	0.270236
A0A024R0T8	Apolipoprotein C-I, isoform CRA_a OS=Homo sapiens GN=APOC1 PE=4 SV=1	0.9681	0.952843	0.866852	1.22191	1.02774	0.962552	1.15224	0.167554
A0A024R0V4	Vasodilator-stimulated phosphoprotein, isoform CRA_a OS=Homo sapiens GN=VASP PE=4 SV=1	0.942395	0.955657	0.894322	1.01119	1.05678	1.13966	1.14871	0.0299821
A0A024R0W3	Solute carrier family 38, member 2, isoform CRA_b OS=Homo sapiens GN=SLC38A2 PE=4 SV=1	0.960119	1.14436	0.960119	1.04417	0.918919	0.972314	0.95784	0.57858
A0A024R0X0	AP1 gamma subunit binding protein 1, isoform CRA_d OS=Homo sapiens GN=AP1GBP1 PE=4 SV=1	0.983689	0.941029	1.09536	0.972396	1.08156	0.925972	0.986705	0.847253
A0A024R118	Methyltransferase like 7A, isoform CRA_a OS=Homo sapiens GN=METTL7A PE=4 SV=1	1.04097	1.10549	0.992351	0.997349	1.00916	0.854676	0.911552	0.19475
A0A024R128	Chromosome 12 open reading frame 44, isoform CRA_a OS=Homo sapiens GN=C12orf44 PE=4 SV=1	0.976066	1.1825	0.933433	0.969334	0.964847	0.973822	0.940493	0.470072
A0A024R136	Rac GTPase activating protein 1, isoform CRA_a OS=Homo sapiens GN=RACGAP1 PE=4 SV=1	1.0166	0.940711	0.964427	1.03794	0.919368	1.12095	1.05357	0.451737
A0A024R138	Glycerol-3-phosphate dehydrogenase [NAD(+)] OS=Homo sapiens GN=GPD1 PE=3 SV=1	1.06177	1.00572	0.967159	1.02682	0.976198	0.962338	0.977164	0.531178
A0A024R150	Coronin OS=Homo sapiens GN=CORO2A PE=3 SV=1	1.09924	0.982188	0.954198	0.867684	0.977099	1.11959	0.97653	0.794708
A0A024R161	Guanine nucleotide-binding protein subunit gamma OS=Homo sapiens GN=DNAJC25-GNG10 PE=3 SV=1	1.0489	0.99022	0.992665	1.01467	1.06357	0.889976	0.979032	0.720219
A0A024R169	Testis expressed sequence 10, isoform CRA_a OS=Homo sapiens GN=TEX10 PE=4 SV=1	1.00368	1.00987	1.00574	0.99455	0.939166	1.04699	0.987218	0.701097
A0A024R1A3	Ubiquitin-activating enzyme E1 (A1S9T and BN75 temperature sensitivity complementing), isoform CRA_a OS=Homo sapiens GN=UBE1 PE=3 SV=1	0.960673	0.974087	0.987473	1.02301	1.0422	1.01256	1.05323	0.0111703
A0A024R1A4	Ubiquitin-conjugating enzyme E2L 3, isoform CRA_a OS=Homo sapiens GN=UBE2L3 PE=3 SV=1	0.99688	1.01985	1.00138	0.967832	1.00454	1.00952	0.987999	0.463394
A0A024R1D6	HCG2011153, isoform CRA_b OS=Homo sapiens GN=hCG_2011153 PE=4 SV=1	0.888961	1.29925	1.13709	0.881146	0.871377	0.922175	0.804348	0.145813
A0A024R1E6	Preferentially expressed antigen in melanoma, isoform CRA_a OS=Homo sapiens GN=PRAME PE=4 SV=1	0.864372	1.05955	1.00482	0.938726	1.04923	1.0833	1.04866	0.549048
A0A024R1F4	HCG2010666, isoform CRA_a OS=Homo sapiens GN=hCG_2010666 PE=4 SV=1	0.901949	1.12345	0.997637	1.08801	1.01359	0.875369	0.98476	0.871968
A0A024R1I5	SEC14-like 2 (S. cerevisiae), isoform CRA_b OS=Homo sapiens GN=SEC14L2 PE=4 SV=1	0.957873	0.897249	0.863672	1.15374	1.07539	1.05208	1.20686	0.0104981
A0A024R1K0	Eukaryotic translation initiation factor 4E nuclear import factor 1, isoform CRA_a OS=Homo sapiens GN=EIF4ENIF1 PE=4 SV=1	0.973999	1.07098	0.936051	0.965566	1.11314	0.940267	1.01273	0.859915
A0A024R1K7	Tyrosine 3-monooxygenase/tryptophan 5-monooxygenase activation protein, eta polypeptide, isoform CRA_b OS=Homo sapiens GN=YWHAH PE=3 SV=1	0.94499	0.933482	0.948244	1.02585	1.05718	1.09026	1.1226	0.00378971
A0A024R1N1	Myosin, heavy polypeptide 9, non-muscle, isoform CRA_a OS=Homo sapiens GN=MYH9 PE=4 SV=1	0.94049	0.943079	0.964773	1.04258	1.03152	1.07757	1.10649	0.00311391
A0A024R1N4	X-ray repair complementing defective repair in Chinese hamster cells 6 (Ku autoantigen, 70kDa), isoform CRA_a OS=Homo sapiens GN=XRCC6 PE=4 SV=1	0.955549	0.967452	1.01382	0.998465	1.05556	1.00915	1.04303	0.166792
A0A024R1Q5	N-acetylgalactosaminidase, alpha-, isoform CRA_a OS=Homo sapiens GN=NAGA PE=3 SV=1	0.969157	1.12369	0.833704	0.990143	1.05882	1.02448	1.0502	0.599899
A0A024R1Q8	Ribosomal protein L23, isoform CRA_b OS=Homo sapiens GN=RPL23 PE=3 SV=1	1.0223	0.991317	1.02225	1.01481	0.962272	0.98705	0.97637	0.262497
A0A024R1R8	HCG2014768, isoform CRA_a OS=Homo sapiens GN=hCG_2014768 PE=4 SV=1	0.923873	1.03508	1.08244	1.01701	0.988774	0.952815	0.972778	0.614017
A0A024R1S7	SWI/SNF related, matrix associated, actin dependent regulator of chromatin, subfamily e, member 1, isoform CRA_a OS=Homo sapiens GN=SMARCE1 PE=4 SV=1	0.903271	1.02568	1.08266	0.932817	0.968695	1.08688	0.992292	0.917854
A0A024R1S8	LIM and SH3 protein 1, isoform CRA_b OS=Homo sapiens GN=LASP1 PE=4 SV=1	0.907873	0.933817	0.936734	1.07889	1.03947	1.10322	1.1595	0.00204467
A0A024R1U2	PHD finger protein 5A, isoform CRA_a OS=Homo sapiens GN=PHF5A PE=4 SV=1	0.993799	0.947977	0.996532	0.963741	1.01986	1.07809	1.04199	0.323723
A0A024R1U5	Phosphomannomutase OS=Homo sapiens GN=PMM1 PE=3 SV=1	0.955071	1.15995	0.910398	0.858023	1.05212	1.06444	0.983198	0.875923
A0A024R1V4	60S ribosomal protein L27 OS=Homo sapiens GN=RPL27 PE=3 SV=1	1.11815	1.01907	1.1005	0.989049	0.833478	0.939761	0.853161	0.0452343
A0A024R1V6	Polycomb group RING finger protein 2 OS=Homo sapiens GN=PCGF2 PE=1 SV=1	1.05472	1.13279	1.07169	0.854441	1.03192	0.854441	0.840946	0.0534719
A0A024R1X3	Vacuolar protein sorting 25 (Yeast), isoform CRA_a OS=Homo sapiens GN=VPS25 PE=4 SV=1	0.961803	1.12035	0.924233	1.02342	0.955792	1.0144	0.995751	0.949935
A0A024R1X8	Junction plakoglobin, isoform CRA_a OS=Homo sapiens GN=JUP PE=4 SV=1	0.940554	1.10838	0.942399	1.08182	0.932809	0.994037	1.0058	0.938582
A0A024R1Z1	Cell division cycle 34, isoform CRA_a OS=Homo sapiens GN=CDC34 PE=3 SV=1	0.972539	0.987484	0.954231	1.04129	1.03008	1.01438	1.05885	0.0099062
A0A024R201	Proteasome (Prosome, macropain) 26S subunit, non-ATPase, 13, isoform CRA_a OS=Homo sapiens GN=PSMD13 PE=4 SV=1	0.96822	0.978387	0.992288	1.03065	1.03407	0.996379	1.04158	0.0428797
A0A024R203	Proteasome (Prosome, macropain) activator subunit 3 (PA28 gamma Ki), isoform CRA_a OS=Homo sapiens GN=PSME3 PE=4 SV=1	1.02322	0.991243	0.983224	0.983224	0.979839	1.03925	1.00155	0.949258
A0A024R233	Tight junction protein 2 (Zona occludens 2), isoform CRA_a OS=Homo sapiens GN=TJP2 PE=4 SV=1	1.00589	1.00188	0.985101	0.999771	0.999033	1.00832	1.00476	0.536411
A0A024R250	Nucleolar protein 8, isoform CRA_a OS=Homo sapiens GN=NOL8 PE=4 SV=1	1.0184	1.00948	0.963748	1.01729	1.03291	0.958171	1.00559	0.85371
A0A024R252	FYVE, RhoGEF and PH domain containing 3, isoform CRA_a OS=Homo sapiens GN=FGD3 PE=4 SV=1	1.01551	0.949427	0.984491	1.04922	1.01146	0.989885	1.03429	0.261172
A0A024R284	Ubiquilin 1, isoform CRA_b OS=Homo sapiens GN=UBQLN1 PE=4 SV=1	0.997943	0.997715	0.984918	1.01714	0.994059	1.00823	1.01303	0.179983
A0A024R2A7	Lectin, mannose-binding, 1, isoform CRA_b OS=Homo sapiens GN=LMAN1 PE=4 SV=1	0.959085	1.01796	0.982827	1.00362	1.04313	0.993368	1.02711	0.306933
A0A024R2G1	Cysteine-rich with EGF-like domains 1, isoform CRA_b OS=Homo sapiens GN=CRELD1 PE=4 SV=1	0.976574	1.0003	0.852449	1.01673	0.923639	1.2303	1.12065	0.325851
A0A024R2H0	TBC1 domain family, member 5, isoform CRA_a OS=Homo sapiens GN=TBC1D5 PE=4 SV=1	1.13847	1.09303	0.98399	0.85807	1.02553	0.900909	0.865967	0.102176
A0A024R2H7	tRNA nucleotidyl transferase, CCA-adding, 1, isoform CRA_b OS=Homo sapiens GN=TRNT1 PE=3 SV=1	0.955841	1.2825	0.98938	0.926998	0.882057	0.96322	0.858894	0.22669
A0A024R2L1	WD repeat domain 48, isoform CRA_c OS=Homo sapiens GN=WDR48 PE=4 SV=1	1.0072	1.11675	1.00373	0.933522	0.947023	0.991771	0.918352	0.106932
A0A024R2M7	Oxidative-stress responsive 1, isoform CRA_a OS=Homo sapiens GN=OXSR1 PE=4 SV=1	0.955467	0.99146	1.01523	0.99146	1.02278	1.02361	1.02555	0.282575
A0A024R2M8	Xeroderma pigmentosum, complementation group C, isoform CRA_a OS=Homo sapiens GN=XPC PE=4 SV=1	0.959396	1.07582	0.993891	1.03054	0.991736	0.948617	0.980783	0.667043
A0A024R2Q4	Ribosomal protein L15 OS=Homo sapiens GN=RPL15 PE=3 SV=1	1.0548	1.07369	1.14679	1.01984	0.744269	0.960619	0.831908	0.106288
A0A024R2Q9	3-oxoacyl-[acyl-carrier-protein] synthase, mitochondrial OS=Homo sapiens GN=OXSM PE=3 SV=1	0.972837	1.05181	0.957715	1.02492	0.982918	1.0098	1.01183	0.729051
A0A024R2T0	Ubiquitin specific peptidase 4 (Proto-oncogene), isoform CRA_d OS=Homo sapiens GN=USP4 PE=4 SV=1	0.968067	1.01345	1.08235	0.897479	0.865546	1.17311	0.95831	0.700896
A0A024R2T6	DEAH (Asp-Glu-Ala-His) box polypeptide 30, isoform CRA_b OS=Homo sapiens GN=DHX30 PE=4 SV=1	1.03747	1.09293	0.976021	0.978095	0.972334	0.943144	0.931479	0.115964
A0A024R2W3	Protein kinase, cAMP-dependent, regulatory, type II, alpha, isoform CRA_a OS=Homo sapiens GN=PRKAR2A PE=4 SV=1	0.990169	1.02969	0.966297	1.0194	1.01823	0.976213	1.00927	0.712345
A0A024R2W4	Dystroglycan 1 (Dystrophin-associated glycoprotein 1), isoform CRA_a OS=Homo sapiens GN=DAG1 PE=4 SV=1	1.07773	1.02942	1.04849	0.949513	0.987639	0.907208	0.901357	0.0187438
A0A024R2Z6	Guanine nucleotide binding protein-like 3 (Nucleolar), isoform CRA_b OS=Homo sapiens GN=GNL3 PE=4 SV=1	1.00155	1.08527	1.23411	0.75969	0.939535	0.979845	0.806723	0.0896045
A0A024R301	Choline dehydrogenase, isoform CRA_a OS=Homo sapiens GN=CHDH PE=3 SV=1	1.00307	0.987985	0.989103	1.00196	1.05113	0.96675	1.01331	0.624074
A0A024R323	Abhydrolase domain containing 6, isoform CRA_a OS=Homo sapiens GN=ABHD6 PE=4 SV=1	0.991236	1.22261	0.991236	1.03067	0.854514	0.909728	0.872026	0.21559
A0A024R324	Ras homolog gene family, member A, isoform CRA_a OS=Homo sapiens GN=RHOA PE=3 SV=1	1.02444	0.970771	0.98428	0.998754	0.997065	1.02469	1.01376	0.499477
A0A024R325	Succinyl-CoA ligase subunit beta OS=Homo sapiens GN=SUCLG2 PE=3 SV=1	1.03461	0.977034	0.94019	1.00933	1.05188	0.986948	1.03263	0.391216
A0A024R329	GDP-mannose pyrophosphorylase B, isoform CRA_a OS=Homo sapiens GN=GMPPB PE=4 SV=1	1.05325	0.930751	0.990107	1.0381	0.976216	1.01158	1.01741	0.685813
A0A024R333	Transmembrane protein 113, isoform CRA_a OS=Homo sapiens GN=TMEM113 PE=4 SV=1	1.03448	0.993303	0.976366	0.99131	1.03149	0.973045	0.997236	0.915194
A0A024R371	ADP-ribosylation-like factor 6 interacting protein 5, isoform CRA_a OS=Homo sapiens GN=ARL6IP5 PE=4 SV=1	0.991859	0.974058	0.97737	1.01421	1.01256	1.02994	1.03854	0.00829052
A0A024R374	Cathepsin B, isoform CRA_a OS=Homo sapiens GN=CTSB PE=3 SV=1	0.993156	0.97759	0.950751	1.05636	1.02295	0.999195	1.05374	0.0647454
A0A024R394	Cysteine and histidine-rich domain (CHORD)-containing 1, isoform CRA_c OS=Homo sapiens GN=CHORDC1 PE=4 SV=1	1.0305	0.94031	1.01551	1.04444	0.937155	1.03208	1.00916	0.845646
A0A024R396	Chromosome 11 open reading frame 54, isoform CRA_a OS=Homo sapiens GN=C11orf54 PE=4 SV=1	0.76871	1.74068	1.04958	0.827841	0.814906	0.798275	0.685877	0.266639
A0A024R3A2	DCN1-like protein OS=Homo sapiens GN=DCUN1D5 PE=4 SV=1	0.99632	0.960442	1.0184	0.888684	1.07636	1.0598	1.0167	0.803593
A0A024R3D8	Acetyltransferase component of pyruvate dehydrogenase complex OS=Homo sapiens GN=DLAT PE=3 SV=1	1.00049	0.992616	0.987012	1.00648	1.00072	1.01269	1.01334	0.0639769
A0A024R3K2	RNA pseudouridylate synthase domain containing 4, isoform CRA_a OS=Homo sapiens GN=RPUSD4 PE=4 SV=1	1.02133	1.08856	0.947641	0.986425	1.02004	0.936005	0.962368	0.464321
A0A024R3M1	Thymocyte nuclear protein 1, isoform CRA_a OS=Homo sapiens GN=THYN1 PE=4 SV=1	0.988875	1.0631	1.03574	0.912039	1.02435	0.975897	0.943186	0.208936
A0A024R3R5	Lamin B receptor, isoform CRA_a OS=Homo sapiens GN=LBR PE=4 SV=1	1.04923	1.00521	1.09899	0.98523	0.881011	0.980326	0.902688	0.0780911
A0A024R3S1	Chromosome 1 open reading frame 198, isoform CRA_a OS=Homo sapiens GN=C1orf198 PE=4 SV=1	1.02888	1.13048	1.06673	0.868526	0.919323	0.986056	0.859833	0.0288419
A0A024R3U5	Guanylate kinase 1, isoform CRA_b OS=Homo sapiens GN=GUK1 PE=4 SV=1	1.05714	1.04571	0.881905	0.969524	0.950476	1.09524	1.01021	0.895438
A0A024R3V8	Translin-associated factor X, isoform CRA_c OS=Homo sapiens GN=TSNAX PE=4 SV=1	1.09677	1.00064	0.967319	0.919071	0.965498	1.05071	0.957762	0.474305
A0A024R3W2	Translocase of outer mitochondrial membrane 20 homolog (Yeast), isoform CRA_a OS=Homo sapiens GN=TOMM20 PE=3 SV=1	1.00746	1.0921	0.988897	0.971423	0.917364	1.02275	0.942716	0.251067
A0A024R3W7	Eukaryotic translation elongation factor 1 beta 2, isoform CRA_a OS=Homo sapiens GN=EEF1B2 PE=3 SV=1	0.996942	1.02539	1.02289	1.01705	0.995135	0.942594	0.9703	0.275552
A0A024R3Z5	LanC lantibiotic synthetase component C-like 1 (Bacterial), isoform CRA_b OS=Homo sapiens GN=LANCL1 PE=4 SV=1	1.05607	0.987009	0.974683	0.986465	1.00477	0.990997	0.988227	0.671432
A0A024R411	Origin recognition complex, subunit 2-like (Yeast), isoform CRA_a OS=Homo sapiens GN=ORC2L PE=4 SV=1	1.09684	1.09805	0.947051	1.02315	0.907187	0.927723	0.90965	0.199083
A0A024R419	KIAA0971, isoform CRA_b OS=Homo sapiens GN=KIAA0971 PE=4 SV=1	1.04941	1.09116	1.1691	0.982603	0.901879	0.805846	0.812868	0.0290678
A0A024R438	ATG9 autophagy related 9 homolog A (S. cerevisiae), isoform CRA_a OS=Homo sapiens GN=ATG9A PE=4 SV=1	0.978049	1.05129	1.05515	1.01017	0.945497	0.959846	0.94522	0.151596
A0A024R454	Carbamoyl-phosphate synthetase 1, mitochondrial, isoform CRA_a OS=Homo sapiens GN=CPS1 PE=3 SV=1	0.988159	0.952043	0.950266	1.01539	1.12078	0.973357	1.07579	0.184195
A0A024R462	Fibronectin 1, isoform CRA_n OS=Homo sapiens GN=FN1 PE=4 SV=1	0.995595	1.02477	0.931615	1.0853	1.0327	0.930021	1.03253	0.580151
A0A024R467	BCS1-like (Yeast), isoform CRA_a OS=Homo sapiens GN=BCS1L PE=3 SV=1	0.974553	1.06551	0.9813	0.987797	0.984049	1.00679	0.985857	0.660679
A0A024R473	Mitochondrial ribosomal protein L44, isoform CRA_a OS=Homo sapiens GN=MRPL44 PE=4 SV=1	1.02057	1.01814	1.00215	0.980673	0.988748	0.989717	0.973125	0.0134296
A0A024R491	Chromosome 2 open reading frame 33, isoform CRA_a OS=Homo sapiens GN=C2orf33 PE=4 SV=1	0.994142	1.2	1.00084	0.880335	0.895397	1.02929	0.877947	0.190124
A0A024R497	Acyl-CoA synthetase long-chain family member 3, isoform CRA_a OS=Homo sapiens GN=ACSL3 PE=4 SV=1	1.04374	1.03289	1.04306	0.945528	1.0127	0.922081	0.923269	0.0435039
A0A024R499	Insulin receptor substrate 1, isoform CRA_a OS=Homo sapiens GN=IRS1 PE=4 SV=1	1.0632	0.990807	0.947368	0.925305	1.02942	1.0439	0.999081	0.986311
A0A024R4E1	Nicotinamide-nucleotide adenylyltransferase OS=Homo sapiens GN=NMNAT1 PE=3 SV=1	0.890442	1.08572	0.901444	1.12423	1.03209	0.966078	1.08507	0.355655
A0A024R4E5	High density lipoprotein binding protein (Vigilin), isoform CRA_a OS=Homo sapiens GN=HDLBP PE=1 SV=1	1.0154	1.00568	1.02229	0.988824	1.01006	0.957745	0.971498	0.143839
A0A024R4H0	Procollagen-lysine 1, 2-oxoglutarate 5-dioxygenase 1, isoform CRA_a OS=Homo sapiens GN=PLOD1 PE=4 SV=1	1.02404	1.10931	1.02356	0.920395	1.00672	0.915983	0.900599	0.0634286
A0A024R4I7	Leucine zipper and CTNNBIP1 domain containing, isoform CRA_a OS=Homo sapiens GN=LZIC PE=4 SV=1	1.04036	1.04881	0.997778	0.978138	0.978998	0.955917	0.943668	0.0296227
A0A024R4N0	HCG1640809, isoform CRA_b OS=Homo sapiens GN=hCG_1640809 PE=4 SV=1	0.962364	1.01238	0.988128	1.01692	0.938116	1.08209	1.02506	0.60421
A0A024R4Q8	Ribosomal protein S5, isoform CRA_a OS=Homo sapiens GN=RPS5 PE=3 SV=1	1.02056	0.992346	1.01567	0.971105	0.992621	1.00769	0.981124	0.237455
A0A024R4R3	CCR4-NOT transcription complex, subunit 3, isoform CRA_a OS=Homo sapiens GN=CNOT3 PE=4 SV=1	1.04619	1.00676	0.995801	1.01881	0.960745	0.9717	0.96802	0.238556
A0A024R4R8	Zinc finger protein 324, isoform CRA_a OS=Homo sapiens GN=ZNF324 PE=4 SV=1	1.08981	1.13205	0.978191	0.865439	0.92766	1.00685	0.874971	0.0959194
A0A024R4U3	Tubulin tyrosine ligase-like family, member 12, isoform CRA_a OS=Homo sapiens GN=TTLL12 PE=4 SV=1	1.00258	1.05961	1.01169	0.929926	0.989125	1.00707	0.95193	0.167578
A0A024R4Z1	HCG2042749, isoform CRA_b OS=Homo sapiens GN=hCG_2042749 PE=4 SV=1	0.957826	1.12524	1.02325	0.918858	0.961193	1.01363	0.931547	0.273547
A0A024R539	Uncharacterized protein OS=Homo sapiens GN=LOC51035 PE=4 SV=1	1.01972	1.29982	0.975922	0.915984	0.926358	0.862193	0.820683	0.129455
A0A024R563	Protein phosphatase 1, regulatory (Inhibitor) subunit 14B, isoform CRA_a OS=Homo sapiens GN=PPP1R14B PE=4 SV=1	1.00608	1.06877	1.01045	0.955043	0.902552	1.05711	0.944707	0.316135
A0A024R571	EH domain-containing protein 1 OS=Homo sapiens GN=EHD1 PE=1 SV=1	0.995789	0.978419	0.91557	1.06495	0.990736	1.05453	1.07628	0.0943081
A0A024R5C4	Reticulon OS=Homo sapiens GN=RTN3 PE=4 SV=1	1.01744	1.0411	0.97268	0.95301	0.960137	1.05564	0.979404	0.619211
A0A024R5C5	Pyruvate carboxylase OS=Homo sapiens GN=PC PE=4 SV=1	0.986332	1.05963	0.958868	1.00057	1.03255	0.962047	0.996784	0.933613
A0A024R5C6	N-acetyltransferase 11, isoform CRA_a OS=Homo sapiens GN=NAT11 PE=4 SV=1	0.926166	1.18296	1.03448	0.948073	0.917647	0.990669	0.908633	0.283686
A0A024R5F7	7-dehydrocholesterol reductase, isoform CRA_a OS=Homo sapiens GN=DHCR7 PE=4 SV=1	1.11992	1.10297	1.02386	1.06476	0.776034	0.912459	0.848003	0.13656
A0A024R5H0	Barrier to autointegration factor 1, isoform CRA_a OS=Homo sapiens GN=BANF1 PE=4 SV=1	1.03417	0.990491	1.02393	0.970701	0.99636	0.984349	0.968123	0.098951
A0A024R5H8	RAB6A, member RAS oncogene family, isoform CRA_b OS=Homo sapiens GN=RAB6A PE=3 SV=1	1.00444	0.999573	0.948622	0.988564	0.986515	1.07229	1.03208	0.398241
A0A024R5J5	H.sapiens ras-related Hrab6 protein OS=Homo sapiens GN=RAB6A PE=2 SV=1	1.12614	0.968921	0.921389	1.05667	0.870201	1.05667	0.989091	0.9065
A0A024R5L0	Prolylcarboxypeptidase (Angiotensinase C), isoform CRA_a OS=Homo sapiens GN=PRCP PE=4 SV=1	1.08341	0.994407	0.982733	0.945525	1.05204	0.941877	0.960429	0.448772
A0A024R5Q1	HCG2003792, isoform CRA_b OS=Homo sapiens GN=hCG_2003792 PE=4 SV=1	1.07866	0.988372	0.931638	0.978956	0.984509	1.03786	1.00089	0.985799
A0A024R5S4	Ubiquitin specific peptidase 8, isoform CRA_a OS=Homo sapiens GN=USP8 PE=4 SV=1	0.99208	1.06578	0.970745	0.938743	0.966866	1.06578	0.981108	0.711936
A0A024R5S9	Neural cell expressed, developmentally down-regulated 4, isoform CRA_b OS=Homo sapiens GN=NEDD4 PE=4 SV=1	1.01949	0.913921	0.97654	0.917544	0.972917	1.19959	1.06189	0.547855
A0A024R5T3	HCG2004190, isoform CRA_a OS=Homo sapiens GN=hCG_2004190 PE=4 SV=1	0.885745	1.09902	1.06638	1.1099	1.00762	0.831338	0.966476	0.761591
A0A024R5U5	ADAM metallopeptidase domain 10, isoform CRA_b OS=Homo sapiens GN=ADAM10 PE=4 SV=1	1.14983	1.10932	1.09842	0.811737	0.965983	0.86471	0.787007	0.00760198
A0A024R5U8	Chromosome 15 open reading frame 15, isoform CRA_a OS=Homo sapiens GN=C15orf15 PE=3 SV=1	1.04934	1.08807	0.971893	0.901936	0.961899	1.02686	0.929691	0.216281
A0A024R5W0	Hect (Homologous to the E6-AP (UBE3A) carboxyl terminus) domain and RCC1 (CHC1)-like domain (RLD) 1, isoform CRA_b OS=Homo sapiens GN=HERC1 PE=4 SV=1	0.966825	1.08743	0.985455	0.94133	0.99428	1.02468	0.973871	0.585529
A0A024R5X2	HCG2001986, isoform CRA_a OS=Homo sapiens GN=hCG_2001986 PE=4 SV=1	0.971873	1.0623	0.965601	1.04713	1.00756	0.945532	1.00015	0.997349
A0A024R5X3	SAFB-like, transcription modulator, isoform CRA_b OS=Homo sapiens GN=SLTM PE=4 SV=1	1.027	1.00711	0.993026	0.971484	0.96817	1.03321	0.982072	0.48144
A0A024R5X7	ClpX caseinolytic peptidase X homolog (E. coli), isoform CRA_a OS=Homo sapiens GN=CLPX PE=4 SV=1	1.00784	1.0165	1.02026	0.991387	0.976375	0.987634	0.9707	0.00693221
A0A024R5Z7	Annexin OS=Homo sapiens GN=ANXA2 PE=3 SV=1	1.01839	0.896857	0.865076	1.07776	1.07008	1.07183	1.15802	0.0351572
A0A024R5Z9	Pyruvate kinase OS=Homo sapiens GN=PKM2 PE=3 SV=1	1.07564	1.06315	0.943789	0.997918	0.978487	0.941013	0.946421	0.290339
A0A024R601	Ceroid-lipofuscinosis, neuronal 6, late infantile, variant, isoform CRA_a OS=Homo sapiens GN=CLN6 PE=4 SV=1	1.05291	1.13932	0.880107	0.847957	0.994642	1.08506	0.95291	0.663583
A0A024R608	Ribosomal protein, large, P1, isoform CRA_a OS=Homo sapiens GN=RPLP1 PE=3 SV=1	0.951473	1.07106	0.97747	0.998267	1.09185	0.909879	1	1
A0A024R625	Serine/threonine-protein phosphatase OS=Homo sapiens GN=PPP4C PE=3 SV=1	0.957958	1.10224	0.972681	1.07574	0.969737	0.921642	0.978317	0.751429
A0A024R667	Chromosome 14 open reading frame 150, isoform CRA_a OS=Homo sapiens GN=C14orf150 PE=4 SV=1	1.14962	1.06847	0.933221	0.956889	1.00085	0.890955	0.90397	0.226993
A0A024R687	Pleckstrin homology domain containing, family C (With FERM domain) member 1, isoform CRA_b OS=Homo sapiens GN=PLEKHC1 PE=4 SV=1	1.01759	0.978083	1.01872	1.00179	1.01985	0.963973	0.990451	0.674342
A0A024R688	Menage a trois homolog 1, cyclin H assembly factor (Xenopus laevis), isoform CRA_a OS=Homo sapiens GN=MNAT1 PE=4 SV=1	1.09895	1.18173	1.05328	0.864891	0.876308	0.924833	0.799658	0.0060018
A0A024R6A5	Protein phosphatase 1A (Formerly 2C), magnesium-dependent, alpha isoform, isoform CRA_a OS=Homo sapiens GN=PPM1A PE=3 SV=1	1.03313	1.11394	1.01784	0.941391	0.971969	0.921733	0.89579	0.0296296
A0A024R6C9	Dihydrolipoamide S-succinyltransferase (E2 component of 2-oxo-glutarate complex), isoform CRA_a OS=Homo sapiens GN=DLST PE=3 SV=1	0.986384	1.0456	0.960017	0.994813	1.03436	0.97882	1.00535	0.868519
A0A024R6D1	NIMA (Never in mitosis gene a)-related kinase 9, isoform CRA_a OS=Homo sapiens GN=NEK9 PE=4 SV=1	0.976698	0.998668	0.95273	1.01465	0.928762	1.1285	1.04911	0.464548
A0A024R6D4	Enhancer of rudimentary homolog OS=Homo sapiens GN=ERH PE=3 SV=1	1.07046	0.994708	1.03889	0.941226	0.960454	0.994261	0.932953	0.0613186
A0A024R6F4	Numb homolog (Drosophila), isoform CRA_d OS=Homo sapiens GN=NUMB PE=4 SV=1	0.889746	0.957594	0.974557	0.980725	1.05783	1.13955	1.12623	0.0872261
A0A024R6G6	NADH dehydrogenase (Ubiquinone) 1 beta subcomplex, 1, 7kDa, isoform CRA_a OS=Homo sapiens GN=NDUFB1 PE=4 SV=1	1.01829	1.06446	0.894599	1.06098	0.979094	0.982578	1.01521	0.805257
A0A024R6H0	Cleavage and polyadenylation specific factor 2, 100kDa, isoform CRA_a OS=Homo sapiens GN=CPSF2 PE=4 SV=1	0.965287	1.08535	0.994316	0.928367	0.985016	1.04166	0.970474	0.572065
A0A024R6H3	Inositol 1,3,4-triphosphate 5/6 kinase, isoform CRA_a OS=Homo sapiens GN=ITPK1 PE=4 SV=1	1.04857	1.06512	0.944812	1.01987	0.977925	0.943709	0.961747	0.421784
A0A024R6K1	Cyclin K, isoform CRA_c OS=Homo sapiens GN=CCNK PE=3 SV=1	0.95287	1.10676	0.996473	1.02918	1.00096	0.913754	0.963282	0.550702
A0A024R6K3	SET domain containing 3, isoform CRA_a OS=Homo sapiens GN=SETD3 PE=4 SV=1	1.01373	1.05196	1.03186	1.02949	0.948696	0.924259	0.937015	0.125522
A0A024R6N9	Serpin peptidase inhibitor, clade A (Alpha-1 antiproteinase, antitrypsin), member 5, isoform CRA_a OS=Homo sapiens GN=SERPINA5 PE=3 SV=1	1.02403	1.03499	1.00578	1.01491	0.941892	0.9784	0.957713	0.130198
A0A024R6R1	SHC SH2-domain binding protein 1, isoform CRA_a OS=Homo sapiens GN=SHCBP1 PE=4 SV=1	1.3651	0.967726	0.87645	0.8941	0.942511	0.95411	0.869579	0.408151
A0A024R6R2	Glutamic pyruvate transaminase (Alanine aminotransferase) 2, isoform CRA_b OS=Homo sapiens GN=GPT2 PE=4 SV=1	1.01084	1.01783	1.01201	0.947477	1.02132	0.990528	0.973243	0.276146
A0A024R6S1	DnaJ (Hsp40) homolog, subfamily A, member 2, isoform CRA_a OS=Homo sapiens GN=DNAJA2 PE=3 SV=1	1.00656	0.9607	0.970787	0.974443	1.01863	1.06889	1.04218	0.248726
A0A024R6U3	HCG2025883, isoform CRA_c OS=Homo sapiens GN=hCG_2025883 PE=4 SV=1	0.831624	1.01176	0.849637	1.0703	1.03277	1.2039	1.22798	0.0571615
A0A024R6W0	Aspartate aminotransferase OS=Homo sapiens GN=GOT2 PE=3 SV=1	0.978647	0.964824	0.982541	1.01928	1.05596	0.998742	1.05057	0.0485132
A0A024R6W2	Nudix (Nucleoside diphosphate linked moiety X)-type motif 21, isoform CRA_a OS=Homo sapiens GN=NUDT21 PE=4 SV=1	0.973073	0.977203	1.00724	1.00079	1.04109	1.0006	1.02873	0.175715
A0A024R6X1	Carboxylic ester hydrolase OS=Homo sapiens GN=CES2 PE=1 SV=1	1.03456	1.08986	0.960829	1.03341	0.912442	0.968894	0.944735	0.328934
A0A024R6Y3	Peptide deformylase OS=Homo sapiens GN=hCG_2027080 PE=3 SV=1	1.04008	1.07014	1.07315	0.874749	0.88978	1.0521	0.884797	0.101719
A0A024R6Z0	Dynein, cytoplasmic 1, light intermediate chain 2, isoform CRA_a OS=Homo sapiens GN=DYNC1LI2 PE=4 SV=1	1.16915	1.19403	0.940299	0.800995	0.880597	1.01493	0.816265	0.118498
A0A024R718	Pre-B-cell colony enhancing factor 1, isoform CRA_a OS=Homo sapiens GN=PBEF1 PE=4 SV=1	0.961314	1.00839	0.97976	0.967463	1.05451	1.02857	1.03427	0.313001
A0A024R719	Solute carrier family 7 (Cationic amino acid transporter, y+ system), member 6, isoform CRA_a OS=Homo sapiens GN=SLC7A6 PE=4 SV=1	0.974034	1.06522	1.04469	0.978261	0.949879	0.987923	0.945565	0.13443
A0A024R745	NADH dehydrogenase (Ubiquinone) 1 alpha subcomplex, 5, 13kDa, isoform CRA_b OS=Homo sapiens GN=NDUFA5 PE=4 SV=1	1	1.06548	0.988682	0.950283	0.990905	1.00465	0.964531	0.280644
A0A024R7B0	Ubiquitin-like 5, isoform CRA_a OS=Homo sapiens GN=UBL5 PE=4 SV=1	0.913641	0.95517	0.846555	1.41774	1.05101	0.815888	1.20965	0.346365
A0A024R7B7	CDC37 cell division cycle 37 homolog (S. cerevisiae), isoform CRA_a OS=Homo sapiens GN=CDC37 PE=4 SV=1	1.02051	0.997176	1.00978	0.998583	1.00872	0.965229	0.981857	0.282814
A0A024R7C5	Mitochondrial ribosomal protein L4, isoform CRA_a OS=Homo sapiens GN=MRPL4 PE=3 SV=1	0.993789	1.04	1.01189	0.971005	0.981226	1.00209	0.970006	0.134419
A0A024R7E0	BTB (POZ) domain containing 14B, isoform CRA_a OS=Homo sapiens GN=BTBD14B PE=4 SV=1	0.939317	1.02499	1.03417	0.994391	1.05864	0.948496	1.00102	0.982602
A0A024R7E3	DNA (cytosine-5)-methyltransferase OS=Homo sapiens GN=DNMT1 PE=3 SV=1	1.06395	1.04547	1.05609	0.981625	0.937185	0.915685	0.895432	0.0054045
A0A024R7F9	Glutaryl-Coenzyme A dehydrogenase, isoform CRA_a OS=Homo sapiens GN=GCDH PE=3 SV=1	1.10216	1.07065	0.977261	0.928314	0.9857	0.935909	0.904715	0.0739326
A0A024R7I0	GIPC PDZ domain containing family, member 1, isoform CRA_a OS=Homo sapiens GN=GIPC1 PE=4 SV=1	1.06358	1.07482	1.02959	0.915073	0.922132	0.994815	0.893951	0.0178879
A0A024R7I3	RAB8A, member RAS oncogene family, isoform CRA_a OS=Homo sapiens GN=RAB8A PE=3 SV=1	1.02413	1.00434	1.01753	0.990775	0.948256	1.01497	0.969795	0.206254
A0A024R7I5	TRM1 tRNA methyltransferase 1 homolog (S. cerevisiae), isoform CRA_c OS=Homo sapiens GN=TRMT1 PE=4 SV=1	0.992005	1.06411	0.970199	0.972816	0.946358	1.05451	0.982611	0.70538
A0A024R7M0	Transmembrane emp24 protein transport domain containing 9, isoform CRA_a OS=Homo sapiens GN=TMED9 PE=3 SV=1	1.00618	1.01607	0.975239	1.00398	0.992671	1.00586	1.00168	0.903464
A0A024R7M6	GATA zinc finger domain containing 2A, isoform CRA_a OS=Homo sapiens GN=GATAD2A PE=4 SV=1	0.991612	1.03725	1.01903	0.946318	1.01226	0.993521	0.96857	0.24884
A0A024R7M7	Tyrosine-protein kinase OS=Homo sapiens GN=JAK3 PE=3 SV=1	1.12848	1.13704	0.916488	0.892934	0.991435	0.933619	0.885599	0.192881
A0A024R7N7	Interferon, gamma-inducible protein 30, isoform CRA_b OS=Homo sapiens GN=IFI30 PE=4 SV=1	1.05451	1.10173	0.997459	0.939913	0.96303	0.943356	0.902527	0.0297618
A0A024R7N9	RAB24, member RAS oncogene family, isoform CRA_b OS=Homo sapiens GN=RAB24 PE=3 SV=1	1.06021	0.887435	0.945026	1.12042	1.02618	0.960733	1.07421	0.356803
A0A024R7R0	Receptor associated protein 80, isoform CRA_c OS=Homo sapiens GN=RAP80 PE=4 SV=1	0.943734	1.31202	0.982097	0.7289	0.959079	1.07417	0.853081	0.363608
A0A024R7T3	Heterogeneous nuclear ribonucleoprotein F, isoform CRA_a OS=Homo sapiens GN=HNRPF PE=4 SV=1	0.968171	0.962259	0.982464	1.01408	1.05672	1.01631	1.05981	0.0183687
A0A024R7U6	MCM4 minichromosome maintenance deficient 4 (S. cerevisiae), isoform CRA_a OS=Homo sapiens GN=MCM4 PE=3 SV=1	1.00909	1.02112	1.04277	0.948847	0.977121	1.00106	0.952504	0.0541288
A0A024R7X0	ADP-ribosylation factor guanine nucleotide-exchange factor 1(Brefeldin A-inhibited), isoform CRA_a OS=Homo sapiens GN=ARFGEF1 PE=4 SV=1	1.02629	1.00684	0.946345	1.00468	0.980915	1.03493	1.01378	0.65839
A0A024R7Y5	Transcription elongation factor B (SIII), polypeptide 1 (15kDa, elongin C), isoform CRA_a OS=Homo sapiens GN=TCEB1 PE=4 SV=1	0.983532	1.01046	0.985808	0.976515	1.04289	1.00079	1.01356	0.560223
A0A024R806	Uncharacterized protein OS=Homo sapiens GN=MGC10911 PE=4 SV=1	1.14922	0.988864	1.02227	1.00891	0.815145	1.01559	0.89852	0.26177
A0A024R814	Ribosomal protein L7, isoform CRA_a OS=Homo sapiens GN=RPL7 PE=3 SV=1	1.04293	0.998028	1.05065	1.0134	0.911498	0.983504	0.940743	0.150565
A0A024R816	Protein tweety homolog OS=Homo sapiens GN=TTYH3 PE=3 SV=1	1.06195	1.05419	0.869464	1.04882	1.02032	0.945264	1.00965	0.897667
A0A024R829	Polymerase (DNA directed), epsilon 3 (P17 subunit), isoform CRA_a OS=Homo sapiens GN=POLE3 PE=4 SV=1	1.02698	1.08272	1.01519	0.965875	1.00232	0.906914	0.920069	0.0745907
A0A024R830	Inositol(Myo)-1(Or 4)-monophosphatase 1, isoform CRA_a OS=Homo sapiens GN=IMPA1 PE=4 SV=1	0.972152	1.04072	0.937432	1.0251	0.984738	1.03986	1.03369	0.391679
A0A024R845	RAB14, member RAS oncogene family, isoform CRA_a OS=Homo sapiens GN=RAB14 PE=3 SV=1	1.03381	0.982887	1.00614	1.0127	0.956771	1.00769	0.98489	0.546658
A0A024R850	Mitochondrial ribosome recycling factor, isoform CRA_a OS=Homo sapiens GN=MRRF PE=4 SV=1	1.05676	1.05936	0.978769	0.97747	0.951473	0.97617	0.938681	0.0849038
A0A024R870	Leucine rich repeat and sterile alpha motif containing 1, isoform CRA_a OS=Homo sapiens GN=LRSAM1 PE=4 SV=1	1.04441	0.98926	0.969521	1.04848	0.963135	0.985196	0.997874	0.953089
A0A024R883	ATPase, H+ transporting, lysosomal 13kDa, V1 subunit G1, isoform CRA_a OS=Homo sapiens GN=ATP6V1G1 PE=4 SV=1	1.0389	0.990105	0.997316	1.00044	1.0026	0.970634	0.982605	0.393677
A0A024R886	TruB pseudouridine (Psi) synthase homolog 2 (E. coli), isoform CRA_a OS=Homo sapiens GN=TRUB2 PE=4 SV=1	1.2468	1.0243	0.982097	0.813299	0.936061	0.997442	0.84434	0.161244
A0A024R8A0	Rab9 effector protein with kelch motifs, isoform CRA_c OS=Homo sapiens GN=RABEPK PE=4 SV=1	1.07138	1.08859	0.980693	0.949581	0.956366	0.953387	0.910423	0.0489545
A0A024R8A2	GTPase activating protein and VPS9 domains 1, isoform CRA_d OS=Homo sapiens GN=GAPVD1 PE=4 SV=1	0.966186	1.03467	0.993434	0.939675	1.08291	0.983124	1.00381	0.939163
A0A024R8A7	HCG31253, isoform CRA_a OS=Homo sapiens GN=hCG_31253 PE=4 SV=1	0.943472	1.02826	0.945491	1.01211	1.08748	0.983176	1.05675	0.257218
A0A024R8B2	Frequenin homolog (Drosophila), isoform CRA_a OS=Homo sapiens GN=FREQ PE=4 SV=1	1.12631	1.27704	1.01326	0.849965	0.858339	0.875087	0.756127	0.0223933
A0A024R8B6	Nucleoporin 214kDa, isoform CRA_b OS=Homo sapiens GN=NUP214 PE=4 SV=1	1.01791	1.00685	1.04723	0.934164	0.984726	1.00913	0.953138	0.129023
A0A024R8C7	Ubiquitin-related modifier 1 OS=Homo sapiens GN=C9orf74 PE=3 SV=1	0.987524	1.06886	0.96881	1.0048	0.983925	0.986084	0.983345	0.621269
A0A024R8D2	Solute carrier family 27 (Fatty acid transporter), member 4, isoform CRA_a OS=Homo sapiens GN=SLC27A4 PE=4 SV=1	1.19044	0.922591	1.00015	1.03713	0.875695	0.973997	0.927289	0.45999
A0A024R8D4	Mitochondrial ribosomal protein S2, isoform CRA_a OS=Homo sapiens GN=MRPS2 PE=3 SV=1	1.02631	1.11961	1.01496	0.898953	0.953231	0.986933	0.898204	0.0626731
A0A024R8E4	Chromosome 9 open reading frame 32, isoform CRA_a OS=Homo sapiens GN=C9orf32 PE=4 SV=1	0.985976	1.02498	0.987588	0.948286	1.00401	1.04916	1.00097	0.977054
A0A024R8J2	Protein tyrosine phosphatase type IVA, member 1, isoform CRA_a OS=Homo sapiens GN=PTP4A1 PE=4 SV=1	1.0486	0.992446	1.08175	0.932236	0.999887	0.94509	0.92136	0.0698766
A0A024R8L7	Acyl-coenzyme A oxidase OS=Homo sapiens GN=ACOX1 PE=3 SV=1	1.031	1.03568	0.964745	0.998307	1.00045	0.969823	0.97927	0.448253
A0A024R8N6	Thymidine kinase OS=Homo sapiens GN=TK1 PE=3 SV=1	0.945671	0.983024	0.904491	0.99833	1.01072	1.15776	1.11776	0.118018
A0A024R8P8	Ribosomal protein L38, isoform CRA_a OS=Homo sapiens GN=RPL38 PE=3 SV=1	1.01587	1.01599	1.04573	1.02358	0.892951	1.00588	0.949576	0.286536
A0A024R8Q1	Glucosidase, alpha acid (Pompe disease, glycogen storage disease type II), isoform CRA_a OS=Homo sapiens GN=GAA PE=3 SV=1	1.13358	1.10141	0.944792	0.901617	0.958077	0.960524	0.886922	0.122689
A0A024R8R4	Nuclear protein localization 4 homolog (S. cerevisiae), isoform CRA_a OS=Homo sapiens GN=NPLOC4 PE=4 SV=1	0.983421	1.02981	0.989599	0.977453	1.01305	1.00667	0.998117	0.922542
A0A024R8S5	Protein disulfide-isomerase OS=Homo sapiens GN=P4HB PE=3 SV=1	0.998038	0.996657	0.991772	1.03134	1.02395	0.958251	1.00906	0.718375
A0A024R8T9	Synaptogyrin OS=Homo sapiens GN=SYNGR2 PE=3 SV=1	1.09991	0.963242	0.872762	0.874647	1.27615	0.913289	1.04366	0.781335
A0A024R8U1	Solute carrier family 16 (Monocarboxylic acid transporters), member 3, isoform CRA_a OS=Homo sapiens GN=SLC16A3 PE=4 SV=1	0.984222	1.06652	0.928778	1.04006	1.07038	0.910034	1.01374	0.840061
A0A024R8U5	Splicing factor, arginine/serine-rich 2, isoform CRA_a OS=Homo sapiens GN=SFRS2 PE=4 SV=1	1.00132	1.01559	1.01337	0.952198	1.02078	0.996746	0.980018	0.382138
A0A024R8W0	DEAD (Asp-Glu-Ala-Asp) box polypeptide 48, isoform CRA_a OS=Homo sapiens GN=DDX48 PE=3 SV=1	0.999357	1.00227	1.04626	0.984238	0.982309	0.985567	0.968577	0.10367
A0A024R8Y2	POU domain protein OS=Homo sapiens GN=POU2F1 PE=3 SV=1	0.987968	1.0254	0.949198	0.981283	1.03877	1.01738	1.02527	0.418035
A0A024R8Z5	Brain protein 44, isoform CRA_b OS=Homo sapiens GN=BRP44 PE=4 SV=1	0.96306	1.03463	0.978268	0.974913	0.993477	1.05565	1.01616	0.649783
A0A024R8Z9	Aspartyl-tRNA synthetase 2 (Mitochondrial), isoform CRA_b OS=Homo sapiens GN=DARS2 PE=3 SV=1	0.958264	0.956872	0.990988	1.05249	1.02418	1.01721	1.06461	0.0156741
A0A024R904	Calcyclin binding protein, isoform CRA_a OS=Homo sapiens GN=CACYBP PE=4 SV=1	0.975713	1.02468	1.03206	0.948342	0.998741	1.02046	0.978593	0.478771
A0A024R912	Uridine-cytidine kinase OS=Homo sapiens GN=UCK2 PE=3 SV=1	0.969704	1.0198	0.941078	1.09136	0.949666	1.02839	1.04737	0.380572
A0A024R915	Acyl-Coenzyme A binding domain containing 6, isoform CRA_a OS=Homo sapiens GN=ACBD6 PE=4 SV=1	1.01526	1.02651	1.02201	0.957479	0.895948	1.08279	0.958364	0.483136
A0A024R957	Torsin A interacting protein 2, isoform CRA_b OS=Homo sapiens GN=TOR1AIP2 PE=4 SV=1	0.970074	1.08268	1.01648	0.951813	0.962465	1.01648	0.954883	0.294761
A0A024R994	Copine III, isoform CRA_a OS=Homo sapiens GN=CPNE3 PE=4 SV=1	1.00224	1.02876	0.986326	0.983143	0.985618	1.01391	0.988514	0.505975
A0A024R9A4	DEAD (Asp-Glu-Ala-Asp) box polypeptide 3, Y-linked, isoform CRA_a OS=Homo sapiens GN=DDX3Y PE=3 SV=1	0.885452	1.24415	1.01839	0.963211	0.850334	1.03846	0.905976	0.450513
A0A024R9A9	Ubiquitin-conjugating enzyme E2T (Putative), isoform CRA_a OS=Homo sapiens GN=UBE2T PE=3 SV=1	1.023	0.984438	0.958051	1.01691	1.04127	0.976319	1.02327	0.438009
A0A024R9D7	2,4-dienoyl CoA reductase 1, mitochondrial, isoform CRA_b OS=Homo sapiens GN=DECR1 PE=4 SV=1	0.998725	0.958513	0.933726	1.08482	1.04448	0.97974	1.07543	0.11354
A0A024R9D8	Sperm associated antigen 1, isoform CRA_b OS=Homo sapiens GN=SPAG1 PE=4 SV=1	1.08845	1.03159	0.966606	1.04513	0.969314	0.898917	0.94386	0.35261
A0A024R9D9	Transcription and mRNA export factor ENY2 OS=Homo sapiens GN=ENY2 PE=3 SV=1	0.980426	1.10716	1.06405	0.97671	0.961472	0.910183	0.903774	0.0751633
A0A024R9E4	Mal, T-cell differentiation protein 2, isoform CRA_a OS=Homo sapiens GN=MAL2 PE=4 SV=1	0.85436	1.21614	0.976809	0.918367	1.05751	0.976809	0.96895	0.795116
A0A024R9G0	Polymerase (RNA) II (DNA directed) polypeptide K, 7.0kDa, isoform CRA_a OS=Homo sapiens GN=POLR2K PE=4 SV=1	1.22763	1.05915	1.15238	1.00075	0.800824	0.759266	0.744611	0.0302828
A0A024R9G4	Family with sequence similarity 49, member B, isoform CRA_a OS=Homo sapiens GN=FAM49B PE=4 SV=1	0.904269	1.164	1.0119	0.985814	0.955063	0.97895	0.947943	0.520248
A0A024R9J0	RAD21 homolog (S. pombe), isoform CRA_a OS=Homo sapiens GN=RAD21 PE=4 SV=1	0.970058	1.08002	0.975185	0.941001	0.987909	1.04583	0.983302	0.737902
A0A024R9J7	Defective in sister chromatid cohesion homolog 1 (S. cerevisiae), isoform CRA_a OS=Homo sapiens GN=DCC1 PE=4 SV=1	0.925074	1.08737	0.986746	0.938058	1.05978	1.00298	1.00054	0.993116
A0A024R9K7	Chromosome 15 open reading frame 24, isoform CRA_b OS=Homo sapiens GN=C15orf24 PE=4 SV=1	0.974859	1.01292	0.967105	1.03125	1.0383	0.975564	1.03053	0.284798
A0A024R9L1	Aquarius homolog (Mouse), isoform CRA_b OS=Homo sapiens GN=AQR PE=4 SV=1	0.987902	1.06924	1.03578	0.944144	0.983784	0.979151	0.939913	0.0812372
A0A024R9M9	Calcium binding protein P22, isoform CRA_a OS=Homo sapiens GN=CHP PE=4 SV=1	1.04542	0.981484	0.970294	1.02864	0.94312	1.03104	1.00187	0.962419
A0A024R9N6	EH-domain containing 4, isoform CRA_a OS=Homo sapiens GN=EHD4 PE=4 SV=1	0.851539	0.950844	0.909136	1.06653	1.07398	1.14796	1.21278	0.00771419
A0A024R9Q1	Thrombospondin 1, isoform CRA_a OS=Homo sapiens GN=THBS1 PE=4 SV=1	1.01177	1.03969	0.929647	1.07419	0.967424	0.977279	1.01267	0.803815
A0A024R9T3	GUF1 GTPase homolog (S. cerevisiae), isoform CRA_a OS=Homo sapiens GN=GUF1 PE=3 SV=1	0.997049	1.14641	0.961632	0.977031	0.910047	1.00783	0.932308	0.332151
A0A024R9V7	Uncharacterized protein OS=Homo sapiens GN=LOC92689 PE=4 SV=1	0.909767	1.04403	0.956297	1.01494	1.01252	1.06244	1.06179	0.232016
A0A024R9W5	HECT, UBA and WWE domain containing 1, isoform CRA_b OS=Homo sapiens GN=HUWE1 PE=4 SV=1	0.998387	1.00478	1.00914	0.940218	1.0129	1.03457	0.991826	0.78912
A0A024R9Y6	Guanine nucleotide binding protein-like 3 (Nucleolar)-like, isoform CRA_a OS=Homo sapiens GN=GNL3L PE=4 SV=1	0.94148	1.02582	0.80895	1.07573	0.984509	1.16351	1.16119	0.141452
A0A024R9Y7	Melanoma antigen family D, 2, isoform CRA_a OS=Homo sapiens GN=MAGED2 PE=4 SV=1	1.05214	1.04524	1.02418	0.940106	0.944655	0.993682	0.922118	0.013239
A0A024RA19	Microtubule-associated protein OS=Homo sapiens GN=MAPT PE=4 SV=1	1.01902	1.03527	0.993538	1.00166	0.973966	0.976551	0.968619	0.10099
A0A024RA36	KIAA0241, isoform CRA_b OS=Homo sapiens GN=KIAA0241 PE=4 SV=1	1.1005	1.1005	0.945274	1.02985	0.917413	0.906468	0.907021	0.208254
A0A024RA40	Carboxypeptidase, vitellogenic-like, isoform CRA_a OS=Homo sapiens GN=CPVL PE=4 SV=1	0.963241	1.15004	0.900788	1.00038	1.04651	0.939047	0.990666	0.913509
A0A024RA52	Proteasome subunit alpha type OS=Homo sapiens GN=PSMA2 PE=1 SV=1	1.00219	1.00445	0.973351	1.00129	1.00553	1.0132	1.01343	0.276472
A0A024RA53	Serine/threonine kinase 17a (Apoptosis-inducing), isoform CRA_a OS=Homo sapiens GN=STK17A PE=4 SV=1	1.01243	1.11568	1.06979	0.894837	0.949331	0.957935	0.876233	0.0211248
A0A024RA58	Deafness, autosomal dominant 5, isoform CRA_a OS=Homo sapiens GN=DFNA5 PE=4 SV=1	0.910552	0.984436	0.838721	1.09731	1.0744	1.09458	1.19482	0.0141534
A0A024RA75	3-hydroxyisobutyrate dehydrogenase OS=Homo sapiens GN=HIBADH PE=3 SV=1	0.971982	0.996533	0.992953	1.02739	1.06575	0.945385	1.02602	0.518401
A0A024RA85	Cell division cycle 2-like 5 (Cholinesterase-related cell division controller), isoform CRA_a OS=Homo sapiens GN=CDC2L5 PE=4 SV=1	0.747748	1.11712	1.10811	0.783784	1.09009	1.15315	1.01818	0.919165
A0A024RAC0	Leucine zipper protein 1, isoform CRA_a OS=Homo sapiens GN=LUZP1 PE=4 SV=1	0.896629	1.26742	0.98764	0.852809	0.98427	1.01124	0.903743	0.453169
A0A024RAC5	Regulator of chromosome condensation 2, isoform CRA_a OS=Homo sapiens GN=RCC2 PE=4 SV=1	0.983547	0.98638	1.01194	0.99679	0.985884	1.03545	1.01216	0.528732
A0A024RAD5	Dolichyl-diphosphooligosaccharide--protein glycosyltransferase 48 kDa subunit OS=Homo sapiens GN=DDOST PE=3 SV=1	1.0505	1.03725	1.01248	0.989244	0.945508	0.965014	0.935337	0.0166213
A0A024RAD8	Aldehyde dehydrogenase 4 family, member A1, isoform CRA_a OS=Homo sapiens GN=ALDH4A1 PE=3 SV=1	0.969823	1.1044	0.981985	0.970298	1.01805	0.955437	0.963215	0.46943
A0A024RAE1	Chromosome 1 open reading frame 33, isoform CRA_a OS=Homo sapiens GN=C1orf33 PE=3 SV=1	1.02895	1.00858	0.980227	0.997012	0.94796	1.03726	0.988228	0.70802
A0A024RAH8	DEAD (Asp-Glu-Ala-Asp) box polypeptide 18, isoform CRA_b OS=Homo sapiens GN=DDX18 PE=3 SV=1	1.0162	1.03253	1.01438	0.958038	0.986988	0.991868	0.958796	0.0249739
A0A024RAI1	ARP3 actin-related protein 3 homolog (Yeast), isoform CRA_a OS=Homo sapiens GN=ACTR3 PE=3 SV=1	0.987626	0.936997	0.970856	1.03544	1.04245	1.02663	1.0722	0.011047
A0A024RAJ4	Polymerase (RNA) II (DNA directed) polypeptide D, isoform CRA_a OS=Homo sapiens GN=POLR2D PE=4 SV=1	0.993179	1.01218	0.939829	1.04653	0.96687	1.04141	1.03722	0.338462
A0A024RAJ8	IQ motif containing GTPase activating protein 2, isoform CRA_b OS=Homo sapiens GN=IQGAP2 PE=4 SV=1	0.986693	1.01461	1.00858	0.990847	1.01488	0.984386	0.993432	0.627867
A0A024RAJ9	Arylsulfatase B, isoform CRA_a OS=Homo sapiens GN=ARSB PE=4 SV=1	1.02479	1.05001	0.925419	1.01935	1.08176	0.898674	0.999855	0.998349
A0A024RAK5	Creatine kinase, mitochondrial 2 (Sarcomeric), isoform CRA_a OS=Homo sapiens GN=CKMT2 PE=3 SV=1	0.970746	1.06925	0.964478	0.97791	1.0594	0.958209	0.997019	0.951311
A0A024RAL3	Zinc finger, FYVE domain containing 16, isoform CRA_a OS=Homo sapiens GN=ZFYVE16 PE=4 SV=1	0.926471	0.946833	1.04525	1.08597	0.950226	1.04525	1.05581	0.374923
A0A024RAM0	Transportin 1, isoform CRA_a OS=Homo sapiens GN=TNPO1 PE=4 SV=1	0.975342	0.969804	1.00973	0.991253	1.00977	1.04411	1.03055	0.204967
A0A024RAM2	Glutaredoxin (Thioltransferase), isoform CRA_c OS=Homo sapiens GN=GLRX PE=4 SV=1	0.939177	0.966465	0.908291	1.00365	1.07861	1.1038	1.13225	0.0227537
A0A024RAM4	Microtubule-associated protein 1B, isoform CRA_b OS=Homo sapiens GN=MAP1B PE=4 SV=1	0.930854	0.897414	0.866943	1.14681	1.00883	1.14915	1.22617	0.0152238
A0A024RAQ0	Betaine-homocysteine methyltransferase 2, isoform CRA_c OS=Homo sapiens GN=BHMT2 PE=4 SV=1	1.02892	1.16855	0.843199	0.961139	1.00587	0.992318	0.97325	0.789853
A0A024RAQ3	Dihydrofolate reductase, isoform CRA_a OS=Homo sapiens GN=DHFR PE=3 SV=1	1.12088	1.09524	0.930403	0.985348	0.989011	0.879121	0.906868	0.233786
A0A024RAR8	Type 1 tumor necrosis factor receptor shedding aminopeptidase regulator, isoform CRA_a OS=Homo sapiens GN=ARTS-1 PE=4 SV=1	0.960186	0.995931	0.977623	1.07701	1.0154	0.973845	1.04517	0.235863
A0A024RAV0	Branched-chain-amino-acid aminotransferase OS=Homo sapiens GN=BCAT1 PE=3 SV=1	0.995495	1.00121	1.04956	1.03058	1.01837	0.904783	0.969625	0.518064
A0A024RAZ7	Heterogeneous nuclear ribonucleoprotein A1, isoform CRA_b OS=Homo sapiens GN=HNRPA1 PE=4 SV=1	0.965032	0.970794	1.00791	0.985885	0.999778	1.0706	1.03823	0.27207
A0A024RB09	RAB5B, member RAS oncogene family, isoform CRA_a OS=Homo sapiens GN=RAB5B PE=3 SV=1	1.01698	0.977824	0.911642	1.06168	1.00243	1.02945	1.06438	0.151008
A0A024RB16	Family with sequence similarity 62 (C2 domain containing), member A, isoform CRA_a OS=Homo sapiens GN=FAM62A PE=4 SV=1	0.979888	1.02236	0.974233	1.00724	0.992236	1.02405	1.01581	0.426872
A0A024RB32	Prostaglandin E synthase 3 (Cytosolic), isoform CRA_a OS=Homo sapiens GN=PTGES3 PE=4 SV=1	1.00157	1.00067	1.00826	0.979278	1.00891	1.00131	0.993021	0.488982
A0A024RB62	tRNA (guanine-N(7)-)-methyltransferase OS=Homo sapiens GN=METTL1 PE=3 SV=1	0.983773	0.975562	1.00215	0.973998	1.00958	1.05494	1.02601	0.357361
A0A024RB85	Proliferation-associated 2G4, 38kDa, isoform CRA_a OS=Homo sapiens GN=PA2G4 PE=4 SV=1	0.994595	0.994468	1.02913	1.00139	0.986855	0.993562	0.987946	0.379047
A0A024RB87	RAP1B, member of RAS oncogene family, isoform CRA_a OS=Homo sapiens GN=RAP1B PE=4 SV=1	1.03443	1.03267	0.989843	0.964285	1.00092	0.977859	0.962748	0.10369
A0A024RBB6	Cyclin-dependent kinase 4, isoform CRA_a OS=Homo sapiens GN=CDK4 PE=4 SV=1	1.04325	1.04744	0.978375	1.05371	1.00872	0.868504	0.954995	0.486239
A0A024RBB7	Nucleosome assembly protein 1-like 1, isoform CRA_a OS=Homo sapiens GN=NAP1L1 PE=3 SV=1	0.992373	0.969416	1.00934	1.00018	1.01995	1.00874	1.01943	0.21027
A0A024RBC0	Kit ligand OS=Homo sapiens GN=KITLG PE=3 SV=1	0.787155	1.55199	1.10554	0.683767	0.689642	1.18191	0.741814	0.344024
A0A024RBE6	Nucleosome assembly protein 1-like 1, isoform CRA_b OS=Homo sapiens GN=NAP1L1 PE=3 SV=1	1.08228	0.995375	0.937683	1.01509	1.00706	0.962512	0.989828	0.831752
A0A024RBE7	Thymopoietin, isoform CRA_c OS=Homo sapiens GN=TMPO PE=4 SV=1	1.00411	1.06147	1.02927	0.986246	0.962848	0.956055	0.938704	0.0289331
A0A024RBH2	Cytoskeleton-associated protein 4, isoform CRA_c OS=Homo sapiens GN=CKAP4 PE=4 SV=1	0.986095	1.02777	0.968112	1.00724	1.02639	0.984392	1.01209	0.605022
A0A024RBL4	RNA binding motif protein 19, isoform CRA_a OS=Homo sapiens GN=RBM19 PE=4 SV=1	0.955199	1.05495	0.983939	1.02029	0.998309	0.98732	1.00395	0.90545
A0A024RBQ5	2'-5'-oligoadenylate synthetase 3, 100kDa, isoform CRA_a OS=Homo sapiens GN=OAS3 PE=4 SV=1	0.944858	0.98171	0.936729	1.07492	1.06056	1.00122	1.09549	0.0262072
A0A024RBR2	F-box protein 21, isoform CRA_a OS=Homo sapiens GN=FBXO21 PE=4 SV=1	0.984965	1.06542	0.970337	1.08492	1.00203	0.89232	0.986279	0.83748
A0A024RBR3	Density-regulated protein OS=Homo sapiens GN=DENR PE=3 SV=1	0.994311	1.01869	0.962126	1.02991	0.995774	0.999187	1.01672	0.446326
A0A024RBS4	Scavenger receptor class B, member 1, isoform CRA_b OS=Homo sapiens GN=SCARB1 PE=4 SV=1	0.986095	1.09383	0.928542	1.03816	1.08348	0.86989	0.99437	0.947808
A0A024RBV5	RAB9A, member RAS oncogene family, isoform CRA_a OS=Homo sapiens GN=RAB9A PE=3 SV=1	0.923077	1.13553	1.03297	1.03297	1.01832	0.857143	0.940758	0.504157
A0A024RBY9	Holocytochrome c synthase (Cytochrome c heme-lyase), isoform CRA_a OS=Homo sapiens GN=HCCS PE=4 SV=1	1.0081	1.02014	0.939718	0.988746	0.992617	1.05068	1.02159	0.541799
A0A024RC00	CTP synthase OS=Homo sapiens GN=CTPS2 PE=3 SV=1	0.981803	0.980976	1.0397	0.927213	1.0273	1.04301	0.998347	0.969857
A0A024RC06	Myotubularin 1, isoform CRA_a OS=Homo sapiens GN=MTM1 PE=4 SV=1	0.986034	0.979749	0.937849	1.01606	0.98743	1.09288	1.06638	0.139678
A0A024RC37	Uncharacterized protein OS=Homo sapiens GN=P15RS PE=4 SV=1	0.982599	1.10286	0.979295	0.921145	1.02026	0.993833	0.95774	0.439161
A0A024RC67	Protein regulator of cytokinesis 1, isoform CRA_e OS=Homo sapiens GN=PRC1 PE=4 SV=1	0.905852	1.03817	0.778626	0.977099	1.12468	1.17557	1.20374	0.125482
A0A024RCB2	Mitochondrial ribosomal protein L23, isoform CRA_a OS=Homo sapiens GN=MRPL23 PE=4 SV=1	0.990156	1.1087	0.98214	0.925608	0.938265	1.05513	0.947419	0.405154
A0A024RCN6	Valyl-tRNA synthetase, isoform CRA_a OS=Homo sapiens GN=VARS PE=3 SV=1	0.986305	1.00159	0.991191	0.997452	1.01228	1.01118	1.01404	0.100865
A0A024RCR2	Guanine nucleotide binding protein-like 1, isoform CRA_a OS=Homo sapiens GN=GNL1 PE=4 SV=1	1.00291	0.99094	0.97947	0.986452	0.97149	1.06874	1.01795	0.596614
A0A024RCX4	Mitochondrial carrier homolog 1 (C. elegans), isoform CRA_c OS=Homo sapiens GN=MTCH1 PE=3 SV=1	1.04664	1.03658	1.01846	1.00067	0.924497	0.973154	0.934437	0.046193
A0A024RCY9	Chromosome 6 open reading frame 130, isoform CRA_b OS=Homo sapiens GN=C6orf130 PE=4 SV=1	0.957512	1.06968	1.11047	0.903467	1.00952	0.949354	0.912252	0.171017
A0A024RCZ8	Kinesin light chain 4, isoform CRA_a OS=Homo sapiens GN=KLC4 PE=4 SV=1	1.04132	1.08402	1.04087	0.948307	0.974992	0.910491	0.895011	0.00928127
A0A024RD07	Trinucleotide repeat containing 5, isoform CRA_c OS=Homo sapiens GN=TNRC5 PE=4 SV=1	0.938361	1.07607	0.965902	0.928525	1.08984	1.00131	1.0132	0.844808
A0A024RD11	Protein phosphatase 2, regulatory subunit B (B56), delta isoform, isoform CRA_d OS=Homo sapiens GN=PPP2R5D PE=4 SV=1	0.914979	0.964006	1.02325	0.989222	1.05274	1.0558	1.06737	0.162203
A0A024RD18	Serine/threonine kinase 38, isoform CRA_a OS=Homo sapiens GN=STK38 PE=4 SV=1	0.965251	1.07336	0.996139	0.980695	0.926641	1.05792	0.977099	0.666276
A0A024RD24	Nuclear factor of kappa light polypeptide gene enhancer in B-cells inhibitor, epsilon, isoform CRA_a OS=Homo sapiens GN=NFKBIE PE=4 SV=1	1.12912	1.19247	1.07203	0.791636	0.952222	0.86252	0.768022	0.0106483
A0A024RD36	Ribosomal protein L7-like 1, isoform CRA_b OS=Homo sapiens GN=RPL7L1 PE=3 SV=1	1.31912	1.17235	1.1564	0.854317	0.708897	0.788912	0.644794	0.00293235
A0A024RD93	Phosphoribosylaminoimidazole carboxylase, phosphoribosylaminoimidazole succinocarboxamide synthetase, isoform CRA_c OS=Homo sapiens GN=PAICS PE=3 SV=1	0.999556	1.01466	1.06455	0.965765	0.952458	1.00301	0.94883	0.101516
A0A024RDD7	RUN and FYVE domain containing 3, isoform CRA_a OS=Homo sapiens GN=RUFY3 PE=4 SV=1	1.02019	1.01566	0.948858	0.92508	1.04737	1.04284	1.01024	0.836211
A0A024RDE5	Ras-GTPase activating protein SH3 domain-binding protein 2, isoform CRA_a OS=Homo sapiens GN=G3BP2 PE=4 SV=1	1.02129	0.989897	0.994768	1.02778	0.975555	0.990709	0.996039	0.839125
A0A024RDE8	PDZ and LIM domain 5, isoform CRA_c OS=Homo sapiens GN=PDLIM5 PE=4 SV=1	0.860785	0.877529	0.947168	1.07693	1.11004	1.12754	1.23424	0.00229634
A0A024RDF6	Heterogeneous nuclear ribonucleoprotein D-like, isoform CRA_a OS=Homo sapiens GN=HNRPDL PE=4 SV=1	1.00705	0.983462	1.01425	0.95407	1.01586	1.02531	0.996832	0.902001
A0A024RDG1	Vesicle docking protein p115, isoform CRA_a OS=Homo sapiens GN=VDP PE=4 SV=1	0.991018	1.02669	0.987158	1.01372	1.01156	0.969864	0.996763	0.872942
A0A024RDI6	Nudix (Nucleoside diphosphate linked moiety X)-type motif 9, isoform CRA_b OS=Homo sapiens GN=NUDT9 PE=4 SV=1	0.969629	1.07762	1.01237	0.980877	1.05962	0.899888	0.961029	0.515538
A0A024RDJ1	DC2 protein, isoform CRA_a OS=Homo sapiens GN=DC2 PE=4 SV=1	1.04893	0.987484	1.04454	0.998212	0.997237	0.923602	0.947452	0.163453
A0A024RDJ3	Nucleolar protein family A, member 1 (H/ACA small nucleolar RNPs), isoform CRA_a OS=Homo sapiens GN=NOLA1 PE=4 SV=1	0.918108	1.04988	0.924568	1.05763	1.0473	1.00251	1.07429	0.195237
A0A024RDL9	Phosphoserine phosphatase, isoform CRA_b OS=Homo sapiens GN=PSPH PE=4 SV=1	1.00327	1.088	0.994034	0.963973	1.00359	0.947133	0.944705	0.17234
A0A024RDQ8	Replication factor C (Activator 1) 3, 38kDa, isoform CRA_a OS=Homo sapiens GN=RFC3 PE=4 SV=1	1.00954	1.03276	1.05313	0.936004	1.00669	0.961874	0.938339	0.0581445
A0A024RDR0	High-mobility group box 1, isoform CRA_a OS=Homo sapiens GN=HMGB1 PE=4 SV=1	1.02965	0.992704	1.05015	0.949102	0.979623	0.998772	0.952806	0.094773
A0A024RDS1	Heat shock 105kDa/110kDa protein 1, isoform CRA_c OS=Homo sapiens GN=HSPH1 PE=3 SV=1	0.991265	0.923918	1.00444	1.04803	0.970259	1.06209	1.05506	0.230415
A0A024RDS3	Zinc finger protein 198, isoform CRA_b OS=Homo sapiens GN=ZNF198 PE=4 SV=1	0.986148	0.979408	0.970423	1.06028	0.992887	1.01086	1.04361	0.107687
A0A024RDT6	Chromosome 13 open reading frame 1, isoform CRA_a OS=Homo sapiens GN=C13orf1 PE=4 SV=1	1.11231	1.08835	0.989662	0.890977	0.962876	0.955827	0.880689	0.0447234
A0A024RDV7	Importin subunit alpha OS=Homo sapiens GN=KPNA3 PE=3 SV=1	0.95989	0.957833	0.988801	1.00171	1.02503	1.06674	1.06432	0.0441051
A0A059QFD5	Cytochrome c oxidase subunit 2 OS=Homo sapiens GN=COX2 PE=3 SV=1	1.04836	1.0168	0.975395	0.960631	1.02936	0.969455	0.973323	0.421335
A0A059QQM1	ATP synthase subunit a OS=Homo sapiens GN=ATP6 PE=4 SV=1	1.08061	1.06768	1.00767	0.926976	0.909389	1.00767	0.901164	0.0509164
A0A059RHF6	Cytochrome c oxidase subunit 1 OS=Homo sapiens GN=COX1 PE=3 SV=1	0.955589	1.06662	0.955965	1.05608	0.902898	1.06285	1.01466	0.831203
A0A059RQV9	ATP synthase protein 8 OS=Homo sapiens GN=ATP8 PE=3 SV=1	1.03276	1.04359	1.04442	0.970294	0.978623	0.930316	0.922605	0.00635542
A0A059RS35	Cytochrome b OS=Homo sapiens GN=CYTB PE=3 SV=1	1.00108	0.940134	1.0711	0.984007	0.928679	1.07499	0.991821	0.892437
A0A060CZ20	MHC class I antigen OS=Homo sapiens GN=HLA-A PE=3 SV=1	1.02716	0.995965	0.934193	1.00283	1.0349	1.00495	1.02886	0.385242
A0A068W6H0	Basal cell adhesion molecule (Lutheran blood group) OS=Homo sapiens GN=BCAM PE=4 SV=1	1.02988	1.08995	1.05235	0.923042	0.964654	0.940122	0.891443	0.00571555
A0A075B6F9	Nitric oxide synthase-interacting protein OS=Homo sapiens GN=NOSIP PE=1 SV=1	0.915939	1.31226	1.10606	0.899443	0.899443	0.866864	0.799505	0.124594
A0A075B6G3	Dystrophin OS=Homo sapiens GN=DMD PE=1 SV=1	1.10849	1.01826	0.670247	1.06337	1.05048	1.08915	1.14516	0.369916
A0A075B746	28S ribosomal protein S21, mitochondrial OS=Homo sapiens GN=MRPS21 PE=1 SV=1	0.962077	1.06768	0.969078	0.963827	1.07526	0.962077	1.00078	0.988479
A0A087WSV8	Nucleobindin 2, isoform CRA_b OS=Homo sapiens GN=NUCB2 PE=1 SV=1	1.01868	1.01649	0.944066	0.998075	1.06894	0.953744	1.01394	0.755786
A0A087WT20	DDB1- and CUL4-associated factor 13 OS=Homo sapiens GN=DCAF13 PE=1 SV=1	1.12421	1.10933	1.03288	0.905222	0.949121	0.879236	0.836873	0.0070174
A0A087WT44	Heme oxygenase 2 OS=Homo sapiens GN=HMOX2 PE=1 SV=1	1.02398	1.06315	0.989608	0.954436	0.936851	1.03197	0.950117	0.229698
A0A087WTP3	Far upstream element-binding protein 2 OS=Homo sapiens GN=KHSRP PE=1 SV=1	1.01063	1.00735	1.01636	0.991184	0.943281	1.03119	0.977361	0.420744
A0A087WTW0	E3 ubiquitin-protein ligase UHRF1 OS=Homo sapiens GN=UHRF1 PE=1 SV=1	1.07053	1.06587	1.03033	0.895622	1.01385	0.923794	0.894696	0.042513
A0A087WU53	Magnesium transporter protein 1 OS=Homo sapiens GN=MAGT1 PE=1 SV=1	1.02948	1.00323	1.0409	0.967852	1.01465	0.943884	0.952098	0.105881
A0A087WUB9	Beta-catenin-like protein 1 OS=Homo sapiens GN=CTNNBL1 PE=1 SV=1	1.06568	0.990743	1.00838	0.961722	1.01014	0.963338	0.957713	0.193052
A0A087WUL0	Triokinase/FMN cyclase OS=Homo sapiens GN=TKFC PE=1 SV=1	1.08477	1.03279	0.952174	1.01562	0.959126	0.955522	0.954569	0.3425
A0A087WUM0	Protein SYNJ2BP-COX16 (Fragment) OS=Homo sapiens GN=SYNJ2BP-COX16 PE=4 SV=1	1.06706	0.997085	0.905248	1.10423	1.00802	0.918367	1.02062	0.788739
A0A087WUM3	BTB/POZ domain-containing protein KCTD14 OS=Homo sapiens GN=KCTD14 PE=1 SV=1	1.15541	1.0391	0.876252	0.932472	0.873344	1.12342	0.953914	0.691875
A0A087WUT6	Eukaryotic translation initiation factor 5B OS=Homo sapiens GN=EIF5B PE=1 SV=1	1.09578	0.962816	0.99714	1.00279	0.977631	0.963843	0.963519	0.420688
A0A087WUZ3	Spectrin beta chain, non-erythrocytic 1 OS=Homo sapiens GN=SPTBN1 PE=1 SV=1	0.978288	0.99908	0.987908	1.00291	1.04116	0.99065	1.02342	0.229875
A0A087WV05	Uncharacterized protein OS=Homo sapiens PE=4 SV=1	0.925238	0.943302	0.937782	1.10085	1.0843	1.00853	1.13803	0.0111171
A0A087WV81	Mannose-P-dolichol utilization defect 1 protein OS=Homo sapiens GN=MPDU1 PE=1 SV=1	1.01912	0.957434	1.05984	1.01049	0.948797	1.00432	0.976026	0.53346
A0A087WVP1	Protocadherin Fat 1 OS=Homo sapiens GN=FAT1 PE=1 SV=1	1.12477	1.0261	1.089	1.00144	0.885509	0.873176	0.851922	0.0329672
A0A087WVQ6	Clathrin heavy chain OS=Homo sapiens GN=CLTC PE=1 SV=1	0.984295	0.948837	0.987672	1.04123	0.996359	1.04161	1.05423	0.0535994
A0A087WW40	Endophilin-B1 OS=Homo sapiens GN=SH3GLB1 PE=1 SV=1	0.837469	0.959804	0.924152	1.14505	1.00594	1.12758	1.20473	0.0309068
A0A087WWE2	DNA-directed RNA polymerase OS=Homo sapiens GN=POLR2A PE=1 SV=1	0.94244	0.911844	1.01522	0.810322	0.907672	1.4125	1.09095	0.669421
A0A087WWF6	DNA polymerase delta subunit 2 OS=Homo sapiens GN=POLD2 PE=1 SV=1	1.05749	1.17039	1.01022	0.873494	0.921935	0.966469	0.852938	0.0437367
A0A087WWK8	IQ motif and SEC7 domain-containing protein 1 OS=Homo sapiens GN=IQSEC1 PE=1 SV=1	1.13335	1.23938	1.0824	0.809731	0.919899	0.81524	0.736548	0.00657717
A0A087WWS1	THO complex subunit 1 OS=Homo sapiens GN=THOC1 PE=1 SV=1	1.24022	0.933759	0.99601	0.828412	1.11572	0.885874	0.892749	0.426835
A0A087WX23	Retrotransposon-derived protein PEG10 OS=Homo sapiens GN=PEG10 PE=1 SV=1	1.10254	1.16547	1.19717	0.841499	0.932904	0.760425	0.731516	0.0055602
A0A087WXK8	Chromosome 20 open reading frame 129 OS=Homo sapiens GN=FAM83D PE=1 SV=1	1.10007	1.06862	1.0386	0.852752	1.0336	0.906362	0.870738	0.0707167
A0A087WXR2	PCTP-like protein OS=Homo sapiens GN=STARD10 PE=1 SV=1	1.04329	1.10149	1.02274	0.876987	0.994375	0.961115	0.894225	0.0569931
A0A087WXU3	Extended synaptotagmin-2 OS=Homo sapiens GN=ESYT2 PE=1 SV=1	0.968424	0.962862	0.939504	1.04814	1.06742	1.01366	1.09002	0.00882305
A0A087WXX9	5'-AMP-activated protein kinase catalytic subunit alpha-2 OS=Homo sapiens GN=PRKAA2 PE=1 SV=1	1.11403	0.924179	0.956418	1.08179	0.895522	1.02806	1.00359	0.966701
A0A087WY31	YTH domain-containing family protein 3 OS=Homo sapiens GN=YTHDF3 PE=1 SV=1	1.05777	0.931076	0.987251	0.972908	1.00279	1.04821	1.01606	0.727871
A0A087WY85	Ubiquitin-conjugating enzyme E2 D3 OS=Homo sapiens GN=UBE2D3 PE=1 SV=1	1.00548	1.00108	1.03573	0.947631	0.985513	1.02457	0.972201	0.318057
A0A087WYL7	Mediator of RNA polymerase II transcription subunit 6 OS=Homo sapiens GN=MED6 PE=1 SV=1	1.19133	0.896532	1.03006	0.865318	0.910405	1.10636	0.92436	0.524442
A0A087WYN9	ATP-dependent RNA helicase DHX29 OS=Homo sapiens GN=DHX29 PE=1 SV=1	1.01501	0.970244	1.02802	1.02334	0.95671	1.00668	0.99119	0.755991
A0A087WYR3	Tumor protein D54 OS=Homo sapiens GN=TPD52L2 PE=1 SV=1	0.986768	0.951432	0.967723	1.02836	0.994283	1.07144	1.06475	0.0629742
A0A087WYV2	IQ and AAA domain-containing protein 1-like OS=Homo sapiens GN=IQCA1L PE=4 SV=1	1.44551	1.11281	0.917782	0.929254	0.65392	0.940727	0.726073	0.153218
A0A087WYX5	Golgi SNAP receptor complex member 1 OS=Homo sapiens GN=GOSR1 PE=1 SV=1	1.11086	1.08047	0.996061	1.0332	0.864378	0.915025	0.882415	0.108565
A0A087WZE9	High mobility group nucleosome-binding domain-containing protein 3 OS=Homo sapiens GN=HMGN3 PE=1 SV=1	1.03188	1.06224	1.12655	0.897388	0.973123	0.908814	0.862964	0.0157705
A0A087WZK0	Deoxyhypusine synthase OS=Homo sapiens GN=DHPS PE=1 SV=1	1.02119	0.939802	1.01703	0.927327	1.02356	1.07109	1.01476	0.783563
A0A087WZN1	Isocitrate dehydrogenase [NAD] subunit, mitochondrial OS=Homo sapiens GN=IDH3B PE=1 SV=1	1.00002	1.02733	0.977824	0.944862	1.03218	1.01778	0.996553	0.915548
A0A087WZT2	Methyltransferase-like protein 7B OS=Homo sapiens GN=METTL7B PE=1 SV=1	1.1477	0.978592	0.969352	0.961959	1.00354	0.938857	0.938209	0.354772
A0A087WZV0	Inositol hexakisphosphate and diphosphoinositol-pentakisphosphate kinase 2 OS=Homo sapiens GN=PPIP5K2 PE=1 SV=1	0.982802	1.06578	1.06506	0.950331	0.937342	0.998677	0.926999	0.0850234
A0A087WZV9	D-tyrosyl-tRNA(Tyr) deacylase (Fragment) OS=Homo sapiens GN=DTD1 PE=1 SV=1	1.06569	0.945985	0.975182	0.986861	0.922628	1.10365	1.0088	0.897877
A0A087X020	Ribosome maturation protein SBDS OS=Homo sapiens GN=SBDS PE=1 SV=1	0.989868	0.982948	0.963672	1.01853	1.01965	1.02533	1.04326	0.00643802
A0A087X0N3	Nucleolar protein 4-like OS=Homo sapiens GN=NOL4L PE=1 SV=1	1.04806	1.13401	0.993993	1.0037	0.871996	0.948244	0.889131	0.103473
A0A087X0R6	Sorting nexin-12 OS=Homo sapiens GN=SNX12 PE=1 SV=1	0.931517	0.969557	1.04407	0.992507	1.03243	1.02992	1.03725	0.360942
A0A087X0W9	OTU domain containing 6B, isoform CRA_b OS=Homo sapiens GN=OTUD6B PE=1 SV=1	1.00957	1.16703	1.03164	0.890361	0.963944	0.937454	0.870183	0.0610576
A0A087X117	Nodal modulator 1 OS=Homo sapiens GN=NOMO1 PE=1 SV=1	1.10297	1.01376	0.991292	0.983444	0.951986	0.956547	0.930488	0.112303
A0A087X1N8	Serpin B6 OS=Homo sapiens GN=SERPINB6 PE=1 SV=1	0.984695	1.01902	0.922807	1.03468	1.05711	0.981688	1.05021	0.244704
A0A087X1R1	Smoothelin OS=Homo sapiens GN=SMTN PE=1 SV=1	0.633958	0.739007	0.708469	1.2728	0.971091	1.67467	1.88263	0.0411315
A0A087X1U6	Epiplakin OS=Homo sapiens GN=EPPK1 PE=1 SV=1	0.892857	0.96131	0.940476	1.02976	1.08333	1.09226	1.14696	0.0082382
A0A087X1Z3	Proteasome activator complex subunit 2 OS=Homo sapiens GN=PSME2 PE=1 SV=1	1.02379	1.04801	0.978955	0.972769	1.02551	0.950964	0.966722	0.322106
A0A087X295	WD repeat-containing protein 6 OS=Homo sapiens GN=WDR6 PE=1 SV=1	1.0199	1.01414	1.02144	0.995328	0.953856	0.995328	0.96368	0.0574569
A0A087X2H1	E3 ubiquitin-protein ligase HECTD1 OS=Homo sapiens GN=HECTD1 PE=1 SV=1	1.00345	1.01233	0.888435	1.06012	1.02883	1.00684	1.06596	0.209936
A0A087X2I1	26S protease regulatory subunit 10B OS=Homo sapiens GN=PSMC6 PE=1 SV=1	1.00168	1.03252	1.00871	0.985869	0.975913	0.995304	0.971795	0.0582639
A0A088AWN8	Nuclear prelamin A recognition factor OS=Homo sapiens GN=NARF PE=1 SV=1	1.07707	1.22374	1.03228	0.92368	0.95167	0.791566	0.800134	0.0432115
A0A090N7T9	Secernin 1 OS=Homo sapiens GN=SCRN1 PE=4 SV=1	0.953376	0.988599	0.981491	1.00955	1.02701	1.03997	1.05236	0.0213938
A0A090N8N0	Similar to Importin alpha-2 subunit (Karyopherin alpha-2 subunit) (SRP1-alpha) (RAG cohort protein 1) OS=Homo sapiens GN=LOC340312 PE=4 SV=1	0.848015	0.746047	0.75121	1.21523	1.08228	1.35721	1.55834	0.00711164
A0A090N8P3	FK506 binding protein 9, 63 kDa OS=Homo sapiens GN=FKBP9 PE=4 SV=1	0.966651	1.06624	0.973961	1.00685	0.992234	0.994061	0.995442	0.89461
A0A090N8Y5	LSM5 homolog, U6 small nuclear RNA associated (S. cerevisiae) OS=Homo sapiens GN=LSM5 PE=4 SV=1	1.02915	1.05509	1.06278	0.90615	0.986867	0.959962	0.906565	0.0191639
A0A096LPC5	WASH complex subunit FAM21C OS=Homo sapiens GN=FAM21C PE=1 SV=1	0.997029	1.14676	0.97445	0.926916	0.910279	1.04456	0.924162	0.314715
A0A096LPI6	Uncharacterized protein (Fragment) OS=Homo sapiens PE=4 SV=2	1.00211	1.05571	0.932204	1.00593	0.999855	1.00419	1.00667	0.861696
A0A0A0MQS1	Pyrroline-5-carboxylate reductase OS=Homo sapiens GN=PYCRL PE=1 SV=1	1.1128	1.03551	0.988935	0.86507	0.990917	1.00677	0.912508	0.187187
A0A0A0MQT0	Retinol binding protein 1, cellular OS=Homo sapiens GN=RBP1 PE=1 SV=1	0.927042	0.932005	0.899908	1.09057	1.05215	1.09833	1.17474	0.000766937
A0A0A0MQU3	Ubiquitin-conjugating enzyme E2 D2 OS=Homo sapiens GN=UBE2D2 PE=1 SV=1	1.0173	0.99811	0.951869	1.02516	1.00683	1.00073	1.02205	0.352714
A0A0A0MQU4	Selenocysteine lyase OS=Homo sapiens GN=SCLY PE=1 SV=1	1.03236	0.981568	1.00767	0.998892	1.02618	0.953326	0.985705	0.60683
A0A0A0MQX8	Muscleblind-like protein 1 OS=Homo sapiens GN=MBNL1 PE=1 SV=1	0.956172	0.974985	0.928771	1.03265	1.1034	1.00402	1.09796	0.0450762
A0A0A0MR05	Target of rapamycin complex subunit LST8 OS=Homo sapiens GN=MLST8 PE=1 SV=1	0.902917	0.99645	0.852909	1.02145	1.1687	1.05757	1.18001	0.0539196
A0A0A0MR66	RNA binding motif protein 10, isoform CRA_d OS=Homo sapiens GN=RBM10 PE=1 SV=1	1.00515	0.921845	0.949104	0.942623	1.12867	1.05261	1.08616	0.236123
A0A0A0MRI2	Sorting nexin 6, isoform CRA_b OS=Homo sapiens GN=SNX6 PE=1 SV=1	1.08353	1.03124	0.955337	0.968197	1.01013	0.951562	0.95433	0.318889
A0A0A0MRK6	Metaxin 1, isoform CRA_b OS=Homo sapiens GN=MTX1 PE=1 SV=1	1.06202	0.967773	1.00567	0.953198	1.02316	0.988178	0.976633	0.525358
A0A0A0MRM9	Nucleolar and coiled-body phosphoprotein 1 (Fragment) OS=Homo sapiens GN=NOLC1 PE=1 SV=1	1.02598	1.0047	1.04358	0.945332	1.04819	0.932222	0.951691	0.266308
A0A0A0MRR7	U1 small nuclear ribonucleoprotein C OS=Homo sapiens GN=SNRPC PE=1 SV=1	0.956705	0.979369	0.990048	1.0502	0.94036	1.08332	1.0505	0.328632
A0A0A0MS57	Membrane-spanning 4-domains subfamily A member 14 OS=Homo sapiens GN=MS4A14 PE=4 SV=1	0.871322	0.984203	1.04278	1.04888	0.962441	1.09037	1.07018	0.341513
A0A0A0MSE2	Hydroxyacyl-coenzyme A dehydrogenase, mitochondrial OS=Homo sapiens GN=HADH PE=1 SV=1	0.94549	1.02433	0.977845	0.986456	1.04439	1.02149	1.03551	0.286775
A0A0A0MSS8	Aldo-keto reductase family 1 member C3 OS=Homo sapiens GN=AKR1C3 PE=1 SV=1	1.07665	1.05937	0.914292	0.97973	1.00751	0.962445	0.967011	0.562099
A0A0A0MST0	Myeloid differentiation primary response protein MyD88 OS=Homo sapiens GN=MYD88 PE=1 SV=1	0.892801	1.06964	0.988263	1.03365	0.93349	1.08216	1.03341	0.650821
A0A0A0MSV9	Tapasin OS=Homo sapiens GN=TAPBP PE=1 SV=1	0.997512	1.0767	0.956053	0.974295	1.09245	0.902985	0.980025	0.773798
A0A0A0MSW4	Phosphatidylinositol transfer protein beta isoform OS=Homo sapiens GN=PITPNB PE=1 SV=1	0.931482	1.06019	1.09356	0.927096	0.996886	0.990784	0.944747	0.353768
A0A0A0MT16	ATP-binding cassette sub-family A member 13 OS=Homo sapiens GN=ABCA13 PE=1 SV=1	0.851613	0.924448	0.924448	1.12258	1.07063	1.10628	1.2218	0.00224906
A0A0A0MT30	Aldo-keto reductase family 1 member C1 OS=Homo sapiens GN=AKR1C1 PE=1 SV=1	0.987203	1.17916	0.882998	1.11883	0.893967	0.937843	0.967626	0.781104
A0A0A0MT33	Protein SCAF8 OS=Homo sapiens GN=SCAF8 PE=1 SV=1	1.06637	1.0475	1.02925	0.900283	0.944322	1.01227	0.908927	0.0496796
A0A0A0MT49	Transcription activator BRG1 OS=Homo sapiens GN=SMARCA4 PE=1 SV=1	0.976072	0.993961	1.02217	0.991094	1.03295	0.983755	1.00521	0.811124
A0A0A0MT60	Peptidyl-prolyl cis-trans isomerase (Fragment) OS=Homo sapiens GN=FKBP15 PE=1 SV=1	1.04879	1.10242	1.00396	0.846593	1.03736	0.960879	0.901644	0.172221
A0A0A0MT83	Isovaleryl-CoA dehydrogenase, mitochondrial OS=Homo sapiens GN=IVD PE=1 SV=1	1.00877	0.978563	0.944214	1.04775	1.04775	0.97296	1.0467	0.216564
A0A0A0MTC1	E3 ubiquitin-protein ligase RNF213 OS=Homo sapiens GN=RNF213 PE=1 SV=1	1.02626	1.03604	0.943153	1.02889	1.02137	0.944281	0.996371	0.931944
A0A0A0MTE8	Neuron navigator 2 OS=Homo sapiens GN=NAV2 PE=1 SV=1	0.884747	0.91025	1.0564	1.19667	0.998529	0.953409	1.10423	0.341595
A0A0A0MTH3	Integrin-linked protein kinase OS=Homo sapiens GN=ILK PE=1 SV=1	0.930248	1.00081	1.0021	1.04256	1.01149	1.01279	1.04557	0.159439
A0A0A0MTH9	TATA-binding protein-associated factor 172 OS=Homo sapiens GN=BTAF1 PE=1 SV=1	0.987854	1.02709	0.972906	0.972906	1.00716	1.03208	1.00813	0.748437
A0A0A0MTJ9	Neutral cholesterol ester hydrolase 1 OS=Homo sapiens GN=NCEH1 PE=1 SV=1	1.11484	1.08923	0.988202	0.996028	0.961878	0.849825	0.879541	0.0943127
A0A0A0MTL6	Protein FAM65A OS=Homo sapiens GN=FAM65A PE=1 SV=1	0.996441	1.1032	1.01068	1.08897	1.02491	0.775801	0.929062	0.507683
A0A0A0MTN0	Cullin-2 OS=Homo sapiens GN=CUL2 PE=1 SV=1	0.963309	0.987002	0.993517	1.00793	1.01839	1.02985	1.03816	0.0283328
A0A0A0MTS2	Glucose-6-phosphate isomerase (Fragment) OS=Homo sapiens GN=GPI PE=1 SV=1	0.976454	1.01749	1.022	0.997501	1.01872	0.967839	0.98943	0.634437
A0A0A1HAV9	H.sapiens ras-related Hrab4 protein OS=Homo sapiens PE=2 SV=1	0.895623	1.19192	0.936027	0.919192	0.956229	1.10101	0.98441	0.891451
A0A0A6YYL2	Sulfotransferase OS=Homo sapiens GN=SULT1A4 PE=1 SV=1	0.777385	0.696113	0.886926	1.14488	0.954064	1.54064	1.54192	0.0784384
A0A0A6YYL4	Coronin OS=Homo sapiens GN=CORO7-PAM16 PE=3 SV=1	0.979569	1.02586	0.889204	1.00438	1.05549	1.04549	1.0728	0.178226
A0A0A6YYL6	Protein RPL17-C18orf32 OS=Homo sapiens GN=RPL17-C18orf32 PE=3 SV=1	1.05158	0.952118	1.02879	0.985153	0.993429	0.988928	0.978572	0.512622
A0A0A6YZ17	Ubiquitin specific protease 13 OS=Homo sapiens PE=2 SV=1	0.529547	0.796623	0.492709	1.34459	1.04988	1.78665	2.29873	0.0283754
A0A0A8K8C7	G protein-coupled receptor 49 OS=Homo sapiens GN=GPR49 PE=2 SV=1	1.00372	1.29368	0.936803	0.791822	0.847584	1.12639	0.855172	0.358652
A0A0B4J1R4	4-hydroxyphenylpyruvate dioxygenase OS=Homo sapiens GN=HPD PE=1 SV=1	1.01706	0.876883	0.898387	1.20781	1.0306	0.969271	1.14875	0.173655
A0A0B4J1T2	Androgen receptor OS=Homo sapiens GN=AR PE=1 SV=1	1.09053	1.22105	0.867368	0.955789	0.951579	0.913684	0.887417	0.315796
A0A0B4J1V8	HCG2039996 OS=Homo sapiens GN=PPAN-P2RY11 PE=3 SV=1	1.03565	1.0482	1.0529	0.960063	0.934658	0.968531	0.912809	0.00132835
A0A0B4J1V9	Helicase, lymphoid-specific, isoform CRA_b OS=Homo sapiens GN=HELLS PE=1 SV=1	1.12013	1.05465	1.08041	0.903754	0.981924	0.859138	0.843214	0.0138314
A0A0B4J1W0	Mediator of RNA polymerase II transcription subunit 24 OS=Homo sapiens GN=MED24 PE=1 SV=1	1.03448	0.984236	1.04039	1.01232	0.944335	0.984236	0.961353	0.212283
A0A0B4J203	Uncharacterized protein OS=Homo sapiens GN=FIP1L1 PE=1 SV=1	1.00524	0.94192	0.966415	1.04545	0.99507	1.04591	1.05933	0.0824088
A0A0B4J2C3	Translationally-controlled tumor protein OS=Homo sapiens GN=TPT1 PE=1 SV=1	1.0261	0.963911	0.983572	1.03164	0.991281	1.00349	1.01777	0.466375
A0A0B4J2E5	Uncharacterized protein OS=Homo sapiens PE=1 SV=1	1.02053	1.0372	1.02689	1.003	0.951476	0.960903	0.945131	0.0271335
A0A0C4DFL7	Lanosterol 14-alpha demethylase OS=Homo sapiens GN=CYP51A1 PE=1 SV=1	1.05492	1.00753	1.01422	0.990243	0.995818	0.937273	0.950163	0.0984424
A0A0C4DFM7	Terminal uridylyltransferase 4 OS=Homo sapiens GN=ZCCHC11 PE=1 SV=1	1.03547	1.05561	1.02109	0.972196	0.914669	1.00096	0.927911	0.051781
A0A0C4DFR6	Protein SEC13 homolog OS=Homo sapiens GN=SEC13 PE=1 SV=1	1.01236	0.988336	0.987871	0.997016	1.00554	1.00887	1.00765	0.436496
A0A0C4DFU2	Superoxide dismutase OS=Homo sapiens GN=SOD2 PE=1 SV=1	0.955627	1.05536	0.968679	0.96904	1.07742	0.973871	1.01365	0.788262
A0A0C4DFX9	Negative elongation factor A OS=Homo sapiens GN=NELFA PE=1 SV=1	0.951827	1.08556	1.03732	0.911432	1.01183	1.00203	0.951403	0.379832
A0A0C4DG17	40S ribosomal protein SA OS=Homo sapiens GN=RPSA PE=1 SV=1	1.02306	1.00601	1.01263	0.995576	0.99019	0.972535	0.972581	0.0313082
A0A0C4DG49	Poliovirus receptor OS=Homo sapiens GN=PVR PE=1 SV=1	0.945228	1.18457	0.993014	1.00643	0.895766	0.97499	0.921342	0.365011
A0A0C4DG89	Probable ATP-dependent RNA helicase DDX46 OS=Homo sapiens GN=DDX46 PE=1 SV=1	0.984886	1.07631	0.981913	0.917988	0.943261	1.09564	0.971666	0.674526
A0A0C4DG91	Nucleoside diphosphate kinase OS=Homo sapiens GN=NME6 PE=1 SV=1	1.01422	0.982527	0.928891	0.984965	1.00203	1.08736	1.05083	0.285964
A0A0C4DGG9	Chromodomain-helicase-DNA-binding protein 4 OS=Homo sapiens GN=CHD4 PE=1 SV=1	1.06118	1.00715	0.98104	0.957167	0.97566	1.0178	0.967619	0.329099
A0A0C4DGQ5	Calpain small subunit 1 OS=Homo sapiens GN=CAPNS1 PE=1 SV=1	0.936734	0.967712	0.881714	1.01626	1.03198	1.1656	1.1535	0.0565196
A0A0C4DGV4	Hepatitis B virus x interacting protein OS=Homo sapiens GN=LAMTOR5 PE=1 SV=1	1.11885	1.03415	0.915301	0.937158	1.0526	0.94194	0.955476	0.551096
A0A0D9SF53	ATP-dependent RNA helicase DDX3X OS=Homo sapiens GN=DDX3X PE=1 SV=1	1.05054	0.969799	1.01689	0.97821	1.00363	0.980929	0.975486	0.372934
A0A0D9SFL9	Mineralocorticoid receptor OS=Homo sapiens GN=NR3C2 PE=1 SV=1	1.01776	0.998675	1.07978	0.985953	0.981182	0.936655	0.937853	0.0920891
A0A0D9SGE8	PHD finger protein 6 OS=Homo sapiens GN=PHF6 PE=1 SV=1	1.06789	0.983486	0.99633	1	1.02936	0.922936	0.968694	0.4831
A0A0D9SGF6	Spectrin alpha chain, non-erythrocytic 1 OS=Homo sapiens GN=SPTAN1 PE=1 SV=1	0.966428	1.00803	0.970005	1.02293	1.03288	0.999721	1.03772	0.0888363
A0A0E3DC45	MHC class I antigen (Fragment) OS=Homo sapiens GN=HLA-A PE=3 SV=1	1.10778	1.14031	0.971939	0.920281	0.992985	0.866709	0.863339	0.0811437
A0A0F7KYT8	Fragile X mental retardation autosomal homolog variant p2K OS=Homo sapiens GN=FXR1 PE=2 SV=1	0.991638	0.939098	1.00252	1.065	1.00915	0.992584	1.04551	0.204528
A0A0G2JH68	Protein diaphanous homolog 1 OS=Homo sapiens GN=DIAPH1 PE=1 SV=1	1.03124	0.958114	0.989852	1.02378	1.00866	0.988359	1.01396	0.587377
A0A0G2JIW1	Heat shock 70 kDa protein 1B OS=Homo sapiens GN=HSPA1B PE=1 SV=1	0.87091	0.852612	0.851559	1.24873	0.975746	1.20044	1.33002	0.0283418
A0A0G2JJD3	Abhydrolase domain-containing protein 16A OS=Homo sapiens GN=ABHD16A PE=1 SV=1	1.08945	1.02537	0.94526	0.989319	0.913218	1.03738	0.960733	0.508213
A0A0G2JK23	Large proline-rich protein BAG6 OS=Homo sapiens GN=BAG6 PE=1 SV=1	0.996133	1.02005	1.01189	0.980056	1.005	0.986867	0.981457	0.141362
A0A0G2JK44	Bromodomain-containing protein 2 OS=Homo sapiens GN=BRD2 PE=1 SV=1	0.968292	1.00831	0.963044	0.917122	0.907282	1.23595	1.04106	0.73049
A0A0G2JL52	Valine--tRNA ligase, mitochondrial OS=Homo sapiens GN=VARS2 PE=1 SV=1	0.930682	1.13372	1.05155	0.947246	0.971315	0.965492	0.925578	0.263108
A0A0G2JLP6	Sperm-associated antigen 11B OS=Homo sapiens GN=SPAG11B PE=4 SV=1	0.912536	1.4344	0.96793	0.784257	0.83965	1.06122	0.810026	0.321898
A0A0G2JM37	Uncharacterized protein C6orf10 OS=Homo sapiens GN=C6orf10 PE=1 SV=1	0.877603	1.13966	0.895886	0.962925	0.978162	1.14576	1.05962	0.603338
A0A0G2JNW7	Solute carrier family 12 member 7 OS=Homo sapiens GN=SLC12A7 PE=1 SV=1	1.10383	1.0707	0.988424	1.01407	0.945681	0.877293	0.896959	0.10639
A0A0G2JPI4	E3 ubiquitin-protein ligase TRIM69 OS=Homo sapiens GN=TRIM69 PE=1 SV=1	0.915663	0.963855	0.923695	1.04418	1.01205	1.14056	1.1404	0.0338725
A0A0G2JPP5	Protein scribble homolog OS=Homo sapiens GN=SCRIB PE=1 SV=1	1.01205	1.03328	0.937034	0.908162	0.954773	1.15471	1.01183	0.89164
A0A0J9YVP6	Poly(U)-binding-splicing factor PUF60 (Fragment) OS=Homo sapiens GN=PUF60 PE=1 SV=1	1.01044	1.01315	1.03279	0.987956	0.982416	0.973244	0.963104	0.0103532
A0A0J9YVQ7	ATP-dependent RNA helicase DDX3X (Fragment) OS=Homo sapiens GN=DDX3X PE=1 SV=1	1.06043	1.00635	0.964404	0.953091	1.01959	0.996137	0.979426	0.573298
A0A0J9YWL0	Absent in melanoma 1 protein OS=Homo sapiens GN=AIM1 PE=1 SV=1	1.52627	1.06972	0.890162	0.888252	0.86533	0.760267	0.721096	0.16908
A0A0J9YWM6	Alpha-aminoadipic semialdehyde dehydrogenase (Fragment) OS=Homo sapiens GN=ALDH7A1 PE=1 SV=1	0.926494	0.875844	0.977922	1.02	1.15169	1.04805	1.15807	0.0421239
A0A0J9YX62	DnaJ homolog subfamily B member 6 OS=Homo sapiens GN=DNAJB6 PE=1 SV=1	0.934787	1.05253	0.907433	1.06204	1.00733	1.03588	1.07272	0.211567
A0A0J9YXC7	LIM and senescent cell antigen-like-containing domain protein 3 OS=Homo sapiens GN=LIMS3L PE=1 SV=1	1.00477	0.965338	0.980282	0.98132	1.01308	1.05521	1.03363	0.245034
A0A0J9YXF2	Paraoxonase 2, isoform CRA_a OS=Homo sapiens GN=PON2 PE=1 SV=1	1.0296	1.02703	0.972965	1.00882	0.980649	0.980933	0.980462	0.394364
A0A0J9YXX4	Trypsin-2 OS=Homo sapiens GN=PRSS2 PE=1 SV=1	0.76445	0.892245	0.93465	1.11821	1.24252	1.04792	1.3154	0.0235661
A0A0K0K1K4	Epididymis secretory protein Li 276 OS=Homo sapiens GN=HEL-S-276 PE=2 SV=1	0.980386	1.00659	0.990832	1.0019	1.00409	1.01621	1.01491	0.168781
A0A0K0K1K7	6-phosphogluconolactonase, isoform CRA_b OS=Homo sapiens GN=HEL-S-304 PE=2 SV=1	0.983871	1.05099	0.964104	0.989403	1.0178	0.993829	1.00069	0.981386
A0A0K0K1L8	Epididymis secretory sperm binding protein Li 129m OS=Homo sapiens GN=HEL-S-129m PE=2 SV=1	0.991629	1.07046	0.966154	0.991793	1.03531	0.944661	0.981349	0.669017
A0A0K2BMD8	Mutant hemoglobin alpha 2 globin chain OS=Homo sapiens GN=HBA2 PE=4 SV=1	1.16298	0.795675	0.994117	0.937828	0.976944	1.13245	1.03199	0.808567
A0A0K2GN21	BCKDHB protein OS=Homo sapiens GN=BCKDHB PE=4 SV=1	1.11581	1.03466	1.02959	0.836855	1.09552	0.887574	0.886762	0.225853
A0AVT1	Ubiquitin-like modifier-activating enzyme 6 OS=Homo sapiens GN=UBA6 PE=1 SV=1	0.942663	0.979872	0.978856	1.05708	1.01556	1.02597	1.06797	0.0197395
A0JP11	Phosphoinositide-3-kinase, regulatory subunit 4 OS=Homo sapiens GN=PIK3R4 PE=2 SV=1	1.0107	1.14617	1.06239	0.97148	0.864528	0.944742	0.863787	0.0453886
A0MNN4	CDW3/SMU1 OS=Homo sapiens GN=SMU1 PE=2 SV=1	1.01109	1.06207	1.05614	0.985324	0.969566	0.915804	0.917358	0.0312672
A0MNP2	CDW11/WDR57 OS=Homo sapiens GN=WDR57 PE=2 SV=1	1.00608	0.988607	1.01626	0.930207	1.07554	0.983298	0.992726	0.874071
A0MZ66	Shootin-1 OS=Homo sapiens GN=SHTN1 PE=1 SV=4	1.0984	0.969904	0.955816	1.03266	0.934899	1.00832	0.984049	0.780887
A1A5C4	RRBP1 protein OS=Homo sapiens GN=RRBP1 PE=2 SV=1	0.991659	1.05653	1.06024	0.947173	1.04912	0.895273	0.930233	0.224621
A1L0T0	Acetolactate synthase-like protein OS=Homo sapiens GN=ILVBL PE=1 SV=2	1.06198	1.05522	1.05698	0.931396	0.948293	0.94613	0.890252	3.38522e-05
A1L172	Acyl-CoA thioesterase 1 OS=Homo sapiens GN=ACOT1 PE=2 SV=1	1.01761	1.00276	0.989777	0.989112	1.00819	0.992554	0.993261	0.534278
A1L3A7	Nuclear fragile X mental retardation protein interacting protein 2 OS=Homo sapiens GN=NUFIP2 PE=1 SV=1	0.998815	0.918246	0.971268	1	1.04473	1.06694	1.07733	0.0727748
A1L3Z9	Glutamine-rich 1 OS=Homo sapiens GN=QRICH1 PE=2 SV=1	1.05993	1.05993	0.854227	0.946873	1.03638	1.04266	1.01742	0.82965
A1L471	ATP-binding cassette, sub-family B (MDR/TAP), member 1 OS=Homo sapiens GN=ABCB1 PE=2 SV=1	1.04109	1.00311	0.978668	1.03893	0.928317	1.00988	0.984869	0.707066
A2A274	Aconitate hydratase, mitochondrial OS=Homo sapiens GN=ACO2 PE=1 SV=1	0.953363	1.0947	1.00997	0.98274	1.00365	0.95558	0.962045	0.42271
A2A2Q9	Protein AAR2 homolog OS=Homo sapiens GN=AAR2 PE=1 SV=1	0.795868	1.38347	1.0624	0.933471	0.943388	0.881405	0.85086	0.399215
A2A3R6	40S ribosomal protein S6 OS=Homo sapiens GN=RPS6 PE=2 SV=1	1.12304	1.10336	1.04108	0.958561	0.864782	0.909183	0.836281	0.00825347
A2RRP1	Neuroblastoma-amplified sequence OS=Homo sapiens GN=NBAS PE=1 SV=2	0.95224	1.07149	1.02225	0.95402	0.955206	1.04479	0.969809	0.540249
A2RUM7	Ribosomal protein L5 OS=Homo sapiens GN=RPL5 PE=2 SV=1	1.00576	0.982825	1.04404	1.01559	0.956017	0.995767	0.978484	0.433615
A2V838	Serine--pyruvate aminotransferase OS=Homo sapiens GN=AGXT PE=2 SV=1	0.95549	1.06667	0.942433	0.96815	1.11691	0.950346	1.02389	0.738259
A3F768	NF-kappaB repressing factor OS=Homo sapiens GN=NRF PE=2 SV=1	1.16206	1.09738	0.985268	1.00898	0.866691	0.879626	0.849169	0.0766705
A3KMH1	von Willebrand factor A domain-containing protein 8 OS=Homo sapiens GN=VWA8 PE=1 SV=2	1.07621	0.998141	0.981413	0.875465	1.05948	1.00929	0.963504	0.582285
A3KN83	Protein strawberry notch homolog 1 OS=Homo sapiens GN=SBNO1 PE=1 SV=1	1.09658	1.07578	0.945022	0.894502	1.04309	0.945022	0.92469	0.291391
A3R0T8	Histone 1, H1e OS=Homo sapiens GN=HIST1H1E PE=2 SV=1	0.979548	0.987066	1.10644	0.982711	0.997703	0.94653	0.952454	0.328665
A4D0P7	Origin recognition complex, subunit 5-like (Yeast) OS=Homo sapiens GN=ORC5L PE=1 SV=1	0.948732	1.11173	0.975481	0.964614	0.937866	1.06158	0.976322	0.722705
A4D0V4	Capping protein (Actin filament) muscle Z-line, alpha 2 OS=Homo sapiens GN=CAPZA2 PE=2 SV=1	0.925356	0.918898	0.953086	1.06629	1.08452	1.05185	1.14489	0.000666094
A4D0W0	LSM8 homolog, U6 small nuclear RNA associated (S. cerevisiae) OS=Homo sapiens GN=LSM8 PE=2 SV=1	1.08771	1.04209	0.958578	0.93946	1.00721	0.964951	0.942767	0.239371
A4D105	Replication protein A3, 14kDa OS=Homo sapiens GN=RPA3 PE=2 SV=1	0.891827	1.03713	0.898869	1.01007	1.0186	1.14351	1.12177	0.147418
A4D1E9	GTP-binding protein 10 OS=Homo sapiens GN=GTPBP10 PE=1 SV=1	0.977077	0.916905	1.08883	1.02006	1.04871	0.948424	1.01153	0.854309
A4D1I0	HCG1741805, isoform CRA_c OS=Homo sapiens GN=PPP1R9A PE=4 SV=1	0.948264	1.0815	0.996456	1.06875	0.97236	0.932672	0.98267	0.770975
A4D1K4	Family with sequence similarity 40, member B OS=Homo sapiens GN=FAM40B PE=4 SV=1	0.918711	0.997547	0.98178	1.03329	1.07533	0.993343	1.07037	0.114423
A4D1P6	WD repeat-containing protein 91 OS=Homo sapiens GN=WDR91 PE=1 SV=2	1.78196	0.723848	0.639679	1.18798	1.02445	0.642084	0.907492	0.82101
A4D1Z4	KIAA0415 gene product OS=Homo sapiens GN=KIAA0415 PE=4 SV=1	0.983017	1.08169	1.02405	0.953969	0.993622	0.963652	0.942529	0.128994
A4D213	DKFZP586J0619 protein OS=Homo sapiens GN=DKFZP586J0619 PE=4 SV=1	1.00839	1.11374	1.04748	0.919611	0.97924	0.931537	0.892977	0.0340514
A4D2D6	HIV-1 Rev binding protein-like OS=Homo sapiens GN=HRBL PE=2 SV=1	1.05026	1.01006	1.05059	0.951324	1.00383	0.933931	0.928692	0.041393
A4D2P0	Ras-related C3 botulinum toxin substrate 1 (Rho family, small GTP binding protein Rac1) OS=Homo sapiens GN=RAC1 PE=2 SV=1	0.965586	0.945766	1.01284	1.03906	1.00342	1.03333	1.05185	0.0905258
A4D2Q0	Unc-84 homolog A (C. elegans) OS=Homo sapiens GN=UNC84A PE=4 SV=1	1.05062	1.00137	0.981434	0.941567	1.05296	0.972054	0.977967	0.599131
A4FU51	NMDA receptor regulated 1-like OS=Homo sapiens GN=NARG1L PE=2 SV=1	1.0033	0.910891	0.89769	1.07591	1.14191	0.970297	1.1338	0.104864
A4LAA3	Alpha thalassemia/mental retardation syndrome X-linked OS=Homo sapiens GN=ATRX PE=4 SV=1	0.95482	1.13514	0.991125	0.947559	0.969342	1.00202	0.947368	0.398838
A4QPB0	IQ motif containing GTPase activating protein 1 OS=Homo sapiens GN=IQGAP1 PE=1 SV=1	0.944515	0.989715	0.960027	1.05326	0.976622	1.07586	1.07307	0.0982616
A5D8V6	Vacuolar protein sorting-associated protein 37C OS=Homo sapiens GN=VPS37C PE=1 SV=2	1.07224	1.00608	0.976426	1.02662	0.980989	0.937643	0.964152	0.393806
A5JGZ4	Non-functional aryl hydrocarbon receptor interacting protein (Fragment) OS=Homo sapiens GN=AIP PE=4 SV=1	0.989749	1.03776	0.995397	0.960879	1.01485	1.00136	0.984844	0.529201
A5PLM5	Exosome component 9 OS=Homo sapiens GN=EXOSC9 PE=2 SV=1	0.980354	1.02069	1.04053	0.980189	0.993745	0.984487	0.97266	0.201432
A5Y5A3	PC1/MRPS28 fusion protein OS=Homo sapiens PE=2 SV=1	1.01869	1.04217	1.00749	0.989497	0.984866	0.95729	0.95545	0.0335861
A5YKK6	CCR4-NOT transcription complex subunit 1 OS=Homo sapiens GN=CNOT1 PE=1 SV=2	1.02969	1.02615	1.04719	0.97516	0.956028	0.965786	0.933596	0.00129409
A5YM53	ITGAV protein OS=Homo sapiens GN=ITGAV PE=2 SV=1	0.92041	0.935821	1.0086	1.0619	1.00046	1.07281	1.09437	0.06315
A6MUU8	Macrophage migration inhibitory factor OS=Homo sapiens GN=MIF PE=2 SV=1	1.2215	1.00028	0.916549	0.952758	0.971994	0.936917	0.911844	0.370667
A6NCS6	Uncharacterized protein C2orf72 OS=Homo sapiens GN=C2orf72 PE=1 SV=2	0.997177	1.09569	0.984043	0.986462	1.03796	0.898669	0.950011	0.394579
A6NDG6	Phosphoglycolate phosphatase OS=Homo sapiens GN=PGP PE=1 SV=1	1.02879	1.02654	0.989657	0.974206	0.986168	0.994642	0.970453	0.0988875
A6NDU8	UPF0600 protein C5orf51 OS=Homo sapiens GN=C5orf51 PE=1 SV=1	1.02053	1.03812	1.0088	0.950147	1.01466	0.967742	0.956023	0.0995905
A6NEM2	Host cell factor 1 OS=Homo sapiens GN=HCFC1 PE=1 SV=2	1.03502	1.03847	1.02726	0.963309	0.957629	0.97832	0.93502	0.000661609
A6NFE2	Single-pass membrane and coiled-coil domain-containing protein 2 OS=Homo sapiens GN=SMCO2 PE=2 SV=2	1.1401	1.14976	0.763285	1.12077	0.898551	0.927536	0.96519	0.819131
A6NFM0	DNA-directed RNA polymerase II subunit RPB11-b1 OS=Homo sapiens GN=POLR2J2 PE=4 SV=1	1.425	1.0875	1.0875	1.1625	0.5625	0.675	0.666667	0.137398
A6NFX8	ADP-sugar pyrophosphatase OS=Homo sapiens GN=NUDT5 PE=1 SV=1	1.01821	1.03028	0.996546	0.985682	1.01888	0.950407	0.970422	0.245795
A6NHL2	Tubulin alpha chain-like 3 OS=Homo sapiens GN=TUBAL3 PE=1 SV=2	0.906891	1.08901	1.08501	1.01579	1.0121	0.891202	0.947479	0.499177
A6NHR9	Structural maintenance of chromosomes flexible hinge domain-containing protein 1 OS=Homo sapiens GN=SMCHD1 PE=1 SV=2	0.970376	0.981948	1.00657	0.989261	1.04083	1.01102	1.02778	0.209964
A6NHT5	Homeobox protein HMX3 OS=Homo sapiens GN=HMX3 PE=3 SV=1	1.0403	1.13027	0.967198	0.916589	0.865979	1.07966	0.912186	0.31428
A6NIH7	Protein unc-119 homolog B OS=Homo sapiens GN=UNC119B PE=1 SV=1	1.03634	1.0557	1.00772	0.981619	1.03297	0.885646	0.935633	0.216547
A6NJ78	Probable methyltransferase-like protein 15 OS=Homo sapiens GN=METTL15 PE=1 SV=1	0.975299	1.16653	0.865339	0.903586	1.11394	0.975299	0.995231	0.966658
A6NMQ1	DNA polymerase OS=Homo sapiens GN=POLA1 PE=1 SV=1	0.900634	1.41726	1.09322	0.894868	0.83029	0.863732	0.758959	0.145482
A6QKW0	SHINC3 OS=Homo sapiens GN=SHINC3 PE=2 SV=1	1.1231	1.03526	1.0206	0.997431	0.885092	0.938519	0.887412	0.0589302
A6QL63	Ankyrin repeat and BTB/POZ domain-containing protein BTBD11 OS=Homo sapiens GN=BTBD11 PE=2 SV=3	0.868597	0.922049	0.828508	1.16258	1.14922	1.06904	1.29082	0.00310959
A6XND5	Ribonuclease T2 OS=Homo sapiens PE=2 SV=1	1.08907	1.13089	0.905385	0.979128	0.998689	0.896841	0.91979	0.333074
A6ZKI3	Protein FAM127A OS=Homo sapiens GN=FAM127A PE=1 SV=1	0.974316	1.03181	0.969622	1.07171	1.0369	0.915645	1.0163	0.76863
A7BI36	p180/ribosome receptor OS=Homo sapiens GN=RRBP1 PE=2 SV=2	1.05335	1.02984	1.07892	0.972897	0.993305	0.871689	0.897468	0.0546879
A7E261	5-oxoprolinase (ATP-hydrolysing) OS=Homo sapiens GN=OPLAH PE=2 SV=1	0.992532	1.14264	0.973488	0.957804	0.958925	0.974608	0.93009	0.249148
A7E2F7	CAP-GLY domain containing linker protein 2 OS=Homo sapiens GN=CLIP2 PE=2 SV=1	0.901517	1.01854	0.894293	1.05321	1.03877	1.09367	1.13193	0.0465881
A7E2Y5	DnaJ (Hsp40) homolog, subfamily C, member 13 OS=Homo sapiens GN=DNAJC13 PE=2 SV=1	0.952046	1.06115	1.01892	0.976683	0.971403	1.0198	0.978816	0.576564
A7LFP5	Beta-mannosidase OS=Homo sapiens GN=MANBA PE=2 SV=1	0.962142	1.21201	0.952407	0.997837	0.939427	0.936182	0.919045	0.38849
A7YA96	Gamma-glutamyl carboxylase OS=Homo sapiens GN=GGCX PE=2 SV=1	1.03523	1.08776	1.10186	0.926329	0.935298	0.913517	0.860548	0.00212349
A8K005	cDNA FLJ77896, highly similar to Homo sapiens Ras homolog enriched in brain (RHEB), mRNA OS=Homo sapiens PE=2 SV=1	0.964425	1.0189	1.01834	0.913841	0.956087	1.1284	0.998889	0.987751
A8K015	Sulfotransferase OS=Homo sapiens GN=SULT2A1 PE=2 SV=1	1.08407	1.11365	0.955125	0.965182	0.978923	0.903047	0.903041	0.132072
A8K018	cDNA FLJ75944 OS=Homo sapiens PE=2 SV=1	0.782737	1.29769	1.0152	1.05934	0.815105	1.02992	0.938213	0.722998
A8K058	Hydroxyacid oxidase (Glycolate oxidase) 1, isoform CRA_a OS=Homo sapiens GN=HAO1 PE=2 SV=1	0.978887	1.18618	0.737044	0.898273	1.08253	1.11708	1.06746	0.678993
A8K070	COP9 signalosome complex subunit 1 OS=Homo sapiens GN=GPS1 PE=1 SV=1	0.986185	0.995395	0.96367	1.00938	1.04622	0.999147	1.03718	0.0999924
A8K0B5	Protein archease OS=Homo sapiens GN=ZBTB8OS PE=1 SV=1	1.1179	1.0297	1.01608	0.960734	0.934688	0.940904	0.896529	0.0293735
A8K0B9	rRNA adenine N(6)-methyltransferase OS=Homo sapiens PE=2 SV=1	0.976447	0.98131	1.04604	0.982525	1.03176	0.981918	0.997471	0.931926
A8K0C2	cDNA FLJ75950 OS=Homo sapiens PE=2 SV=1	0.828393	1.0858	0.959438	1.16537	0.936037	1.02496	1.08795	0.446518
A8K0F7	cDNA FLJ76587, highly similar to Homo sapiens vitamin K epoxide reductase complex, subunit 1-like 1 (VKORC1L1), mRNA OS=Homo sapiens PE=2 SV=1	0.989736	0.941457	0.98481	1.03802	1.05575	0.990229	1.05761	0.0874165
A8K0G3	AP complex subunit beta OS=Homo sapiens PE=2 SV=1	0.971797	1.00099	0.996119	1.01887	1.01384	0.998382	1.02095	0.130844
A8K0N4	cDNA FLJ78169, highly similar to Homo sapiens transmembrane 4 superfamily member 11 (TM4SF11), mRNA OS=Homo sapiens PE=2 SV=1	0.974925	1.19759	1.02909	0.980943	0.986961	0.830491	0.87406	0.186285
A8K132	cDNA FLJ75476, highly similar to Homo sapiens glutaminase (GLS), mRNA OS=Homo sapiens PE=2 SV=1	1.02751	0.959031	0.949469	1.01533	1.00874	1.03992	1.04359	0.180652
A8K1E9	cDNA FLJ78497 OS=Homo sapiens PE=2 SV=1	0.940659	1.05977	0.972411	1.00658	1.01595	1.00463	1.01827	0.639518
A8K1U9	cDNA FLJ76762, highly similar to Homo sapiens suppressor of zeste 12 homolog (Drosophila) (SUZ12), mRNA OS=Homo sapiens PE=2 SV=1	1.05074	0.952537	0.873977	1.13912	1.05074	0.932897	1.08532	0.356755
A8K228	cDNA FLJ77874, highly similar to Homo sapiens glycine C-acetyltransferase (2-amino-3-ketobutyrate coenzyme A ligase), mRNA OS=Homo sapiens PE=2 SV=1	0.939238	1.07518	0.957775	0.895984	1.04428	1.08754	1.01871	0.809375
A8K245	cDNA FLJ75441, highly similar to Homo sapiens vaccinia related kinase 1 (VRK1), mRNA OS=Homo sapiens PE=2 SV=1	0.936031	1.14752	1.10444	0.947781	1.03003	0.834204	0.882064	0.218526
A8K2G0	cDNA FLJ76605, highly similar to Homo sapiens secretory carrier membrane protein 1 (SCAMP1), transcript variant 1, mRNA OS=Homo sapiens PE=2 SV=1	1.04826	1.0336	1.03726	0.962737	1.04948	0.868662	0.923619	0.204203
A8K2Q6	Peptidyl-prolyl cis-trans isomerase OS=Homo sapiens PE=2 SV=1	1.06041	1.01719	1.01965	0.955305	0.948919	0.998527	0.937203	0.0364481
A8K2U2	Hexokinase OS=Homo sapiens PE=2 SV=1	1.04236	1.076	1.0613	0.921964	1.00163	0.896751	0.886997	0.0223278
A8K2W3	cDNA FLJ78516 OS=Homo sapiens PE=2 SV=1	1.09689	1.03114	0.806228	0.875433	1.05536	1.13495	1.04481	0.726465
A8K2Y2	cDNA FLJ78120, highly similar to Homo sapiens eukaryotic translation initiation factor 2, subunit 3 gamma, 52kDa (EIF2S3), mRNA OS=Homo sapiens PE=2 SV=1	1.01086	0.958489	1.04776	1.01941	0.965696	0.99779	0.988662	0.725233
A8K319	cDNA FLJ76655, highly similar to Homo sapiens tripartite motif-containing 22, mRNA OS=Homo sapiens PE=2 SV=1	0.988679	1.02642	1.04151	0.845283	1.16226	0.935849	0.962963	0.713087
A8K329	cDNA FLJ76656, highly similar to Homo sapiens scaffold attachment factor B (SAFB), mRNA OS=Homo sapiens PE=2 SV=1	0.968115	0.984159	0.992759	1.02632	1.00983	1.01881	1.03733	0.0133188
A8K333	cDNA FLJ75639, highly similar to Homo sapiens stromal membrane-associated protein 1, mRNA OS=Homo sapiens PE=2 SV=1	0.957707	1.0994	1.03371	0.984113	0.923572	1.0015	0.941238	0.269442
A8K3B6	Tyrosine-protein kinase OS=Homo sapiens PE=2 SV=1	1.2848	0.991758	0.881868	0.967033	0.950549	0.923993	0.899681	0.431676
A8K3E8	cDNA FLJ78154, highly similar to Homo sapiens solute carrier family 39 (zinc transporter), member 4 (SLC39A4), transcript variant 2, mRNA OS=Homo sapiens PE=2 SV=1	1.07591	1.19648	1.05655	0.877008	0.929373	0.864686	0.802379	0.0103154
A8K3K1	cDNA FLJ78096, highly similar to Homo sapiens actin, alpha, cardiac muscle (ACTC), mRNA OS=Homo sapiens PE=2 SV=1	0.924518	0.879729	0.92518	1.04424	1.12319	1.10314	1.19826	0.00301232
A8K3Q3	cDNA FLJ78230 OS=Homo sapiens PE=2 SV=1	0.919878	0.996942	0.814679	0.968807	0.970031	1.32966	1.1966	0.24414
A8K3S1	Glucosamine-6-phosphate isomerase OS=Homo sapiens PE=2 SV=1	1.00855	1.02233	0.997209	1.0253	0.942109	1.0045	0.981447	0.511655
A8K3S3	Kinesin-like protein OS=Homo sapiens PE=2 SV=1	0.972041	0.964099	0.983083	0.994512	1.09389	0.992381	1.05534	0.187721
A8K3Y5	cDNA FLJ78186 OS=Homo sapiens PE=2 SV=1	1.0095	0.996989	1.0095	0.970588	1.03659	0.976841	0.989403	0.645425
A8K3Z5	Nucleoporin NUP53 OS=Homo sapiens PE=2 SV=1	1.02539	1.01955	1.00343	0.933448	1.06209	0.956089	0.968265	0.46731
A8K3Z6	Anaphase promoting complex subunit 13, isoform CRA_a OS=Homo sapiens GN=ANAPC13 PE=1 SV=1	1.08472	1.15916	0.971996	0.861397	1.01241	0.910315	0.865741	0.109953
A8K401	Prohibitin, isoform CRA_a OS=Homo sapiens GN=PHB PE=2 SV=1	1.07094	0.659039	1.00229	0.988558	1.16705	1.11213	1.19598	0.265241
A8K454	cDNA FLJ78187, highly similar to Homo sapiens calmegin, mRNA OS=Homo sapiens PE=2 SV=1	1.10205	1.04443	0.945202	0.965323	1.01837	0.924625	0.940689	0.314949
A8K455	S-adenosylmethionine synthase OS=Homo sapiens PE=2 SV=1	1.20273	1.03714	0.916978	0.948361	0.954692	0.940102	0.900632	0.275952
A8K486	Peptidyl-prolyl cis-trans isomerase OS=Homo sapiens PE=2 SV=1	0.996967	0.992099	0.995591	1.00315	0.984775	1.02742	1.01028	0.456968
A8K489	cDNA FLJ76151, highly similar to Homo sapiens Wilms tumor 1 associated protein (WTAP), transcript variant 1, mRNA OS=Homo sapiens PE=2 SV=1	1.21418	0.927581	0.918336	1.02003	0.810478	1.1094	0.960725	0.775733
A8K491	cDNA FLJ76037, highly similar to Homo sapiens matrilin 3 (MATN3), mRNA OS=Homo sapiens PE=2 SV=1	1.04606	1.06856	0.998393	0.983931	0.981253	0.9218	0.927392	0.0599864
A8K492	cDNA FLJ76789, highly similar to Homo sapiens methionine-tRNA synthetase (MARS), mRNA OS=Homo sapiens PE=2 SV=1	0.970768	0.979551	0.991288	1.02222	1.0328	1.00337	1.0397	0.0204385
A8K4D5	Kynureninase OS=Homo sapiens GN=KYNU PE=2 SV=1	1.05058	0.977806	1.05135	0.984	0.944516	0.991742	0.948215	0.134911
A8K4G7	cDNA FLJ78528, highly similar to Homo sapiens vacuolar protein sorting 4B (yeast) (VPS4B), mRNA OS=Homo sapiens PE=2 SV=1	1.33481	1.0243	0.954244	0.880404	0.884191	0.922057	0.810857	0.150571
A8K4K9	cDNA FLJ76169 OS=Homo sapiens PE=2 SV=1	0.997464	1.0393	0.985864	0.97046	0.996894	1.01002	0.985026	0.491945
A8K4M4	cDNA FLJ75329, highly similar to Homo sapiens LAG1 longevity assurance homolog 2 (S. cerevisiae), transcript variant 2, mRNA OS=Homo sapiens PE=2 SV=1	1.041	0.968731	1.0045	1.02859	0.967271	0.989901	0.990555	0.747332
A8K4P8	cDNA FLJ75337 OS=Homo sapiens PE=2 SV=1	1.1305	0.96834	1.03784	0.894208	0.938224	1.03089	0.912851	0.214849
A8K4T6	cDNA FLJ76282, highly similar to Homo sapiens proteasome (prosome, macropain) 26S subunit, non-ATPase, 5 (PSMD5), mRNA OS=Homo sapiens PE=2 SV=1	1.04044	1.05688	1.02433	0.934899	0.975	0.968456	0.922064	0.00648535
A8K4T8	Condensin complex subunit 2 OS=Homo sapiens PE=2 SV=1	1.08402	1.02101	1.06437	0.930815	0.944113	0.955675	0.893105	0.00480363
A8K4V2	cDNA FLJ75930, highly similar to Homo sapiens NADH dehydrogenase (ubiquinone) 1 alpha subcomplex, 9, 39kDa (NDUFA9), mRNA OS=Homo sapiens PE=2 SV=1	0.964591	1.191	1.04418	0.952016	0.9494	0.898812	0.875133	0.123917
A8K4V6	cDNA FLJ76394, highly similar to Homo sapiens CGI-121 protein (CGI-121), mRNA OS=Homo sapiens PE=2 SV=1	1.04144	1.03568	0.962162	0.985225	1.00901	0.966486	0.974152	0.407646
A8K4W2	cDNA FLJ78635, highly similar to Homo sapiens ATP synthase, H+ transporting, mitochondrial F0 complex, subunit b, isoform 1 (ATP5F1), transcript variant 1, mRNA OS=Homo sapiens PE=2 SV=1	0.993216	0.99643	0.983362	1.01442	1.0201	0.992467	1.01816	0.125055
A8K4Z4	cDNA FLJ75549, highly similar to Homo sapiens ribosomal protein, large, P0 (RPLP0), transcript variant 1, mRNA OS=Homo sapiens PE=2 SV=1	0.984994	0.956819	0.993116	1.01411	1.03057	1.0204	1.04434	0.0224449
A8K517	Ribosomal protein S23, isoform CRA_a OS=Homo sapiens GN=RPS23 PE=2 SV=1	1.08081	0.986349	1.11021	0.986732	0.882442	0.953458	0.888355	0.0709484
A8K525	cDNA FLJ76817, highly similar to Homo sapiens non-POU domain containing, octamer-binding (NONO), mRNA OS=Homo sapiens PE=2 SV=1	0.978422	0.959847	0.986425	0.986719	1.02048	1.0681	1.0515	0.11383
A8K545	cDNA FLJ78016, highly similar to Homo sapiens choroideremia (Rab escort protein 1) (CHM), transcript variant, mRNA OS=Homo sapiens PE=2 SV=1	1.06101	1.19608	1.03948	0.898532	0.875041	0.929853	0.820071	0.0184926
A8K564	cDNA FLJ76716, highly similar to Homo sapiens WD repeat domain 70 (WDR70), mRNA OS=Homo sapiens PE=2 SV=1	1.00394	1.03677	1.05187	0.951412	0.954695	1.00131	0.940127	0.045097
A8K566	cDNA FLJ78246, highly similar to Homo sapiens splicing factor 3a, subunit 3, 60kDa (SF3A3), mRNA OS=Homo sapiens PE=2 SV=1	0.967415	0.987566	0.972488	0.99607	1.00657	1.06989	1.04955	0.112393
A8K588	cDNA FLJ76823, highly similar to Homo sapiens splicing factor, arginine/serine-rich 6 (SFRS6), mRNA OS=Homo sapiens PE=2 SV=1	0.967558	0.993758	0.998417	0.980083	1.01506	1.04513	1.02721	0.27233
A8K596	cDNA FLJ75087, highly similar to Homo sapiens sarcosine dehydrogenase (SARDH), mRNA OS=Homo sapiens PE=2 SV=1	0.996382	1.07522	0.971244	1.06265	0.916397	0.978099	0.971836	0.616626
A8K5B0	cDNA FLJ75682, highly similar to Homo sapiens armadillo repeat containing, X-linked 3 (ARMCX3), transcript variant 1, mRNA OS=Homo sapiens PE=2 SV=1	1.00602	0.949624	0.97218	0.947368	1.02632	1.0985	1.04931	0.360274
A8K5B6	cDNA FLJ76830, highly similar to Homo sapiens SWI/SNF related, matrix associated, actin dependent regulator of chromatin, subfamily a, member 3 (SMARCA3), transcript variant 1, mRNA OS=Homo sapiens PE=2 SV=1	1.00239	1.04069	1.01963	0.950694	1.00144	0.98516	0.95905	0.0880051
A8K5C2	cDNA FLJ75055 OS=Homo sapiens PE=2 SV=1	1.11896	1.05948	0.918216	0.98513	0.98513	0.933086	0.937575	0.357412
A8K5G6	cDNA FLJ78646, highly similar to Homo sapiens polymerase (DNA directed), gamma (POLG), mRNA OS=Homo sapiens PE=2 SV=1	0.831933	1.43697	0.957983	1.13445	0.932773	0.705882	0.859375	0.533077
A8K5J7	cDNA FLJ77290, highly similar to Homo sapiens BCL2-associated athanogene 5 (BAG5), mRNA OS=Homo sapiens PE=2 SV=1	0.99462	1.08532	0.966949	0.939277	0.939277	1.07456	0.969223	0.61585
A8K5K5	Eukaryotic translation initiation factor 3 subunit G OS=Homo sapiens GN=EIF3G PE=2 SV=1	1.03137	1.03785	1.02607	0.913041	0.95323	1.03844	0.93843	0.162239
A8K5S1	cDNA FLJ78650, highly similar to Homo sapiens mucosa associated lymphoid tissue lymphoma translocation gene 1 (MALT1), transcript variant 1, mRNA OS=Homo sapiens PE=2 SV=1	1.06534	1.05752	1.02525	0.934243	0.965021	0.952627	0.905906	0.00288443
A8K5S3	cDNA FLJ78449 OS=Homo sapiens PE=2 SV=1	0.991433	1.06854	0.981049	0.938733	1.0231	0.997144	0.973024	0.503076
A8K5T7	cDNA FLJ75365, highly similar to Homo sapiens SUGT1B (SUGT1) mRNA OS=Homo sapiens PE=2 SV=1	0.965397	0.924922	1.02266	0.998976	1.01217	1.07588	1.05975	0.19179
A8K5U9	cDNA FLJ75056, highly similar to Homo sapiens phosphatidylinositol binding clathrin assembly protein (PICALM), mRNA OS=Homo sapiens PE=2 SV=1	0.953522	1.02436	0.993022	0.993548	1.01883	1.01672	1.01959	0.428398
A8K5Y7	cDNA FLJ78655, highly similar to Homo sapiens exportin 5 (XPO5), mRNA OS=Homo sapiens PE=2 SV=1	0.998028	0.99344	0.996338	0.96869	1.03582	1.00769	1.00816	0.698283
A8K646	cDNA FLJ75699, highly similar to Homo sapiens osteoclast stimulating factor 1 (OSTF1), mRNA OS=Homo sapiens PE=2 SV=1	1.03711	1.05193	0.924606	1.01117	0.985572	0.989614	0.990947	0.83523
A8K651	cDNA FLJ75700, highly similar to Homo sapiens complement component 1, q subcomponent binding protein (C1QBP), nuclear gene encoding mitochondrial protein, mRNA OS=Homo sapiens PE=2 SV=1	0.98211	0.98905	0.982051	0.980052	1.03516	1.03157	1.03169	0.157316
A8K669	cDNA FLJ78452, highly similar to Homo sapiens legumain (LGMN), transcript variant 2, mRNA OS=Homo sapiens PE=2 SV=1	1.05225	1.00718	0.904311	1.03266	1.04442	0.959177	1.02446	0.661901
A8K690	cDNA FLJ76863, highly similar to Homo sapiens stress-induced-phosphoprotein 1 (Hsp70/Hsp90-organizing protein) (STIP1), mRNA OS=Homo sapiens PE=2 SV=1	0.977313	0.984665	1.02905	0.987001	0.990152	1.03182	1.006	0.796223
A8K6A0	cDNA FLJ76864, highly similar to Homo sapiens homocysteine-inducible, endoplasmic reticulumstress-inducible, ubiquitin-like domain member 1 (HERPUD1), mRNA OS=Homo sapiens PE=2 SV=1	1.05684	1.19508	0.952381	0.884793	0.933948	0.976959	0.872483	0.144198
A8K6A7	Alpha-mannosidase OS=Homo sapiens PE=2 SV=1	1.11733	1.03891	0.99275	0.952508	1.02323	0.875277	0.905375	0.151365
A8K6I4	cDNA FLJ76877, highly similar to Homo sapiens superkiller viralicidic activity 2-like 2 (SKIV2L2), mRNA OS=Homo sapiens PE=2 SV=1	1.0133	0.984969	0.983388	1.00008	1.00192	1.01634	1.0123	0.3284
A8K6J9	cDNA FLJ76879, highly similar to Homo sapiens DEAH (Asp-Glu-Ala-His) box polypeptide 8 (DHX8), mRNA OS=Homo sapiens PE=2 SV=1	1.09797	1.05915	0.926063	1.08688	0.804067	1.02588	0.946043	0.610356
A8K6K2	cDNA FLJ75877, highly similar to Homo sapiens 5'-nucleotidase, cytosolic II (NT5C2), mRNA OS=Homo sapiens PE=2 SV=1	0.931954	0.963425	1.04451	0.996881	1.03998	1.02325	1.04089	0.32566
A8K6K7	cDNA FLJ76881, highly similar to Homo sapiens glycogen synthase 1 (muscle) (GYS1), mRNA OS=Homo sapiens PE=2 SV=1	0.974251	1.03285	0.965594	0.963596	0.987569	1.07614	1.01837	0.674323
A8K6Q4	cDNA FLJ76888, highly similar to Homo sapiens RNA binding motif protein 6 (RBM6), mRNA OS=Homo sapiens PE=2 SV=1	1.09389	1.03231	0.944541	0.966812	0.984498	0.977948	0.953925	0.34063
A8K6Q5	cDNA FLJ77327, highly similar to Homo sapiens cyclin H (CCNH), mRNA OS=Homo sapiens PE=2 SV=1	0.970185	1.05293	1.02321	1.0203	0.969603	0.963776	0.969587	0.363294
A8K6Q8	cDNA FLJ75881, highly similar to Homo sapiens transferrin receptor (p90, CD71) (TFRC), mRNA OS=Homo sapiens PE=2 SV=1	1.09753	1.02323	0.995562	0.986154	0.964069	0.933454	0.925346	0.0851145
A8K6T5	cDNA FLJ75144, highly similar to Homo sapiens ash2 (absent, small, or homeotic)-like (ASH2L), mRNA OS=Homo sapiens PE=2 SV=1	1.0433	1.01447	0.993784	0.969339	1.00287	0.976234	0.966211	0.122983
A8K6V0	cDNA FLJ78676, highly similar to Homo sapiens SEC24 related gene family, member D (SEC24D), mRNA OS=Homo sapiens PE=2 SV=1	1.03776	0.986518	0.97137	1.02519	0.956545	1.02261	1.0029	0.927952
A8K6V3	cDNA FLJ78677, highly similar to Homo sapiens splicing factor 3b, subunit 3, 130kDa (SF3B3), mRNA OS=Homo sapiens PE=2 SV=1	1.00652	1.03618	1.08252	0.976091	0.964256	0.934429	0.919862	0.030135
A8K6X9	cDNA FLJ76427, highly similar to Homo sapiens SH2 domain binding protein 1 (tetratricopeptide repeat containing) (SH2BP1), mRNA OS=Homo sapiens PE=2 SV=1	0.948056	1.06898	0.942946	0.978711	1.03662	1.02469	1.02704	0.583589
A8K727	Pleckstrin homology domain-containing family A member 2 OS=Homo sapiens GN=PLEKHA2 PE=1 SV=1	1.02762	1.23481	1.03591	0.895028	0.895028	0.911602	0.819095	0.0429329
A8K732	cDNA FLJ78771, highly similar to Homo sapiens discs, large homolog 7 (Drosophila), mRNA OS=Homo sapiens PE=2 SV=1	0.970187	1.00864	0.887155	1.01811	1.00975	1.10616	1.09353	0.131824
A8K761	NADH dehydrogenase (Ubiquinone) 1 beta subcomplex, 10, 22kDa, isoform CRA_b OS=Homo sapiens GN=NDUFB10 PE=2 SV=1	0.980756	1.06125	0.993052	0.996318	0.999776	0.968845	0.976896	0.433604
A8K769	cDNA FLJ77721, highly similar to Homo sapiens secretory carrier membrane protein 2 (SCAMP2), mRNA OS=Homo sapiens PE=2 SV=1	1.0273	0.961952	0.993383	0.966915	0.975186	1.07527	1.01165	0.78453
A8K7A0	DNA primase large subunit OS=Homo sapiens PE=2 SV=1	1.03865	1.02727	1.07102	0.881143	1.02027	0.961645	0.912692	0.0976584
A8K7A2	cDNA FLJ78084, highly similar to Homo sapiens cell division cycle associated 8, mRNA OS=Homo sapiens PE=2 SV=1	1.0333	0.933902	0.934886	0.968345	0.984091	1.14548	1.06748	0.375392
A8K7D9	Importin subunit alpha OS=Homo sapiens PE=2 SV=1	1.04815	0.849502	0.815465	1.09513	0.985293	1.20646	1.21148	0.118952
A8K7F6	cDNA FLJ78244, highly similar to Homo sapiens eukaryotic translation initiation factor 4A, isoform 1 (EIF4A1), mRNA OS=Homo sapiens PE=2 SV=1	0.990428	0.980012	1.00445	1.04012	0.975514	1.00947	1.01688	0.448782
A8K7F7	cDNA FLJ76913, highly similar to Homo sapiens F-box protein 7 (FBXO7), mRNA OS=Homo sapiens PE=2 SV=1	1.0181	1.03202	1.06821	1.03573	0.926218	0.919722	0.924107	0.123194
A8K7G2	cDNA FLJ75762, highly similar to Homo sapiens protease, serine, 25 (PRSS25), nuclear gene encodingmitochondrial protein, transcript variant 1, mRNA OS=Homo sapiens PE=2 SV=1	0.981762	1.08674	0.997492	0.946541	0.976291	1.01117	0.956948	0.307432
A8K7H4	Origin recognition complex subunit 4 OS=Homo sapiens PE=2 SV=1	1.22212	0.90079	0.784899	0.937665	1.0957	1.05882	1.06341	0.681701
A8K7J6	cDNA FLJ76418, highly similar to Homo sapiens mitochondrial ribosomal protein L52 (MRPL52), transcript variant 1, mRNA OS=Homo sapiens PE=1 SV=1	1.07698	1.01524	0.859756	0.996951	1.01067	1.0404	1.03253	0.652467
A8K7Q1	cDNA FLJ77770, highly similar to Homo sapiens nucleobindin 1 (NUCB1), mRNA OS=Homo sapiens PE=2 SV=1	1.04249	1.00116	0.994399	1.00985	0.976825	0.97528	0.974954	0.248366
A8K7T4	cDNA FLJ75774, highly similar to Homo sapiens lectin, mannose-binding 2 (LMAN2), mRNA OS=Homo sapiens PE=2 SV=1	1.01224	1.05674	0.98916	0.984078	0.990191	0.967596	0.96198	0.137978
A8K7W3	cDNA FLJ75780, highly similar to Homo sapiens SGT1, suppressor of G2 allele of SKP1 (SUGT1), mRNA OS=Homo sapiens PE=2 SV=1	1.19123	1.35201	0.876979	0.803898	0.7162	1.05968	0.754274	0.181528
A8K800	cDNA FLJ76924, highly similar to Homo sapiens brix domain containing 1 (BXDC1), mRNA OS=Homo sapiens PE=2 SV=1	1.10549	1.06587	1.06302	1.03956	0.797739	0.928319	0.855071	0.0932652
A8K806	cDNA FLJ77705 OS=Homo sapiens PE=2 SV=1	1.08322	0.993904	1.04026	0.9518	0.993054	0.937766	0.924693	0.0631784
A8K813	cDNA FLJ77763, highly similar to Homo sapiens prolactin regulatory element binding (PREB), mRNA OS=Homo sapiens PE=2 SV=1	0.986684	1.10421	1.02828	0.993287	0.932101	0.955431	0.923582	0.109649
A8K818	cDNA FLJ75784, highly similar to Homo sapiens CD3E antigen, epsilon polypeptide associated protein (CD3EAP), mRNA OS=Homo sapiens PE=2 SV=1	1.01462	1.10172	1.00064	0.997457	0.937699	0.94787	0.924944	0.10023
A8K865	cDNA FLJ75789, highly similar to Homo sapiens synaptophysin-like 1 (SYPL1), transcript variant 1, mRNA OS=Homo sapiens PE=2 SV=1	0.948038	0.97667	0.968717	1.08165	0.987805	1.03712	1.07367	0.0667367
A8K874	cDNA FLJ77588, highly similar to Homo sapiens MAK10 homolog, amino-acid N-acetyltransferase subunit, (S. cerevisiae) (MAK10), mRNA OS=Homo sapiens PE=2 SV=1	1.11083	0.986547	0.992313	1.01794	0.9795	0.912876	0.941945	0.304576
A8K878	Mesencephalic astrocyte-derived neurotrophic factor OS=Homo sapiens GN=MANF PE=1 SV=1	1.06061	1.03901	0.984014	0.948333	0.948333	1.0197	0.945754	0.165871
A8K883	cDNA FLJ77590, highly similar to Homo sapiens leucine rich repeat containing 1, mRNA OS=Homo sapiens PE=2 SV=1	0.873756	1.18177	0.842326	1.31378	0.873756	0.914615	1.0705	0.720428
A8K8B2	cDNA FLJ78127, highly similar to Homo sapiens SFRS protein kinase 1 (SRPK1), mRNA OS=Homo sapiens PE=2 SV=1	1.06672	0.951478	1.03173	0.938841	0.982034	1.02919	0.967254	0.481509
A8K8D9	Glucose-6-phosphate 1-dehydrogenase OS=Homo sapiens PE=2 SV=1	0.991567	1.02384	0.990668	0.981233	1.0408	0.971892	0.995958	0.87513
A8K8F6	cDNA FLJ78417, highly similar to Homo sapiens low density lipoprotein receptor-related protein associated protein 1 (LRPAP1), mRNA OS=Homo sapiens PE=2 SV=1	0.973747	0.994401	0.924334	0.878843	0.976623	1.25205	1.07434	0.56247
A8K8K1	cDNA FLJ76936, highly similar to Homo sapiens RNA terminal phosphate cyclase domain 1 (RTCD1), mRNA OS=Homo sapiens PE=2 SV=1	0.966038	0.98047	0.966038	1.03935	1.00385	1.04426	1.06005	0.0128059
A8K8N3	cDNA FLJ78740, highly similar to Homo sapiens sperm associated antigen 5 (SPAG5), mRNA OS=Homo sapiens PE=2 SV=1	1.48391	0.941496	0.898584	0.868545	0.889143	0.918324	0.805061	0.316684
A8K8N7	Phosphoribosylformylglycinamidine synthase (FGAR amidotransferase), isoform CRA_b OS=Homo sapiens GN=PFAS PE=2 SV=1	1.01579	1.0134	1.01496	0.9604	0.982369	1.01308	0.970996	0.126644
A8K8U1	cDNA FLJ77762, highly similar to Homo sapiens cullin-associated and neddylation-dissociated 1 (CAND1), mRNA OS=Homo sapiens PE=2 SV=1	0.980958	0.988891	0.996207	1.00627	1.02649	1.00118	1.02289	0.0637247
A8K8X0	cDNA FLJ75187, highly similar to Homo sapiens nap1 P120 OS=Homo sapiens PE=2 SV=1	1.05912	0.989189	0.986824	0.970608	0.998649	0.995608	0.976848	0.407343
A8K905	cDNA FLJ77615, highly similar to Homo sapiens nucleolar complex associated 3 homolog (S. cerevisiae) (NOC3L), mRNA OS=Homo sapiens PE=2 SV=1	0.98554	1.05428	1.01395	0.966293	1.0167	0.963238	0.964786	0.246417
A8K940	cDNA FLJ77630, highly similar to Homo sapiens BPY2 interacting protein 1, mRNA OS=Homo sapiens PE=1 SV=1	1.00222	0.917778	0.987778	1.04333	0.968889	1.08	1.06343	0.215417
A8K946	mRNA cap guanine-N7 methyltransferase OS=Homo sapiens PE=2 SV=1	0.994544	1.02054	1.03402	0.922336	1.0292	0.999358	0.967793	0.388646
A8K962	cDNA FLJ77827, highly similar to Human upstream binding factor (hUBF) OS=Homo sapiens PE=2 SV=1	0.951743	1.07544	1.00091	1.04852	0.997008	0.926379	0.981443	0.729321
A8K964	cDNA FLJ75071, highly similar to Homo sapiens pinin, desmosome associated protein (PNN), mRNA OS=Homo sapiens PE=2 SV=1	1.04688	1.00079	1.02774	0.904084	0.965811	1.0547	0.95096	0.333168
A8K984	Structural maintenance of chromosomes protein OS=Homo sapiens PE=2 SV=1	0.999608	1.00159	0.994024	0.985795	0.986383	1.0326	1.00319	0.848896
A8K9A4	cDNA FLJ75154, highly similar to Homo sapiens heterogeneous nuclear ribonucleoprotein C (C1/C2), mRNA OS=Homo sapiens PE=2 SV=1	0.9155	1.08933	1.13858	0.921294	0.953163	0.982134	0.908756	0.24323
A8K9A5	cDNA FLJ78114, highly similar to Homo sapiens thymidylate synthetase, mRNA OS=Homo sapiens PE=2 SV=1	1.03961	0.98832	1.03817	0.930885	1.02589	0.977122	0.95688	0.242909
A8K9E1	cDNA FLJ77957, highly similar to Homo sapiens HBS1-like (S. cerevisiae) (HBS1L), mRNA OS=Homo sapiens PE=2 SV=1	1.00251	0.95704	0.965722	1.005	1.06577	1.00396	1.05109	0.114259
A8K9F5	cDNA FLJ77771, highly similar to Homo sapiens replication initiator 1, mRNA OS=Homo sapiens PE=2 SV=1	1.14943	1.09323	1.05364	0.789272	1.0281	0.886335	0.820225	0.0573315
A8K9K6	cDNA FLJ76962, highly similar to Homo sapiens nucleolar protein 5A (56kDa with KKE/D repeat) (NOL5A), mRNA OS=Homo sapiens PE=2 SV=1	0.972595	0.995928	1.01922	0.990653	1.02197	0.999628	1.0082	0.643934
A8K9K8	rRNA adenine N(6)-methyltransferase OS=Homo sapiens PE=2 SV=1	0.991544	1.09041	1.00846	0.961103	1.02016	0.928321	0.941488	0.212478
A8K9T2	cDNA FLJ78744, highly similar to Homo sapiens WD repeat domain 23 (WDR23), transcript variant 1, mRNA OS=Homo sapiens PE=2 SV=1	1.08761	1.03419	0.983747	0.945638	0.999813	0.949001	0.932026	0.11274
A8K9T3	cDNA FLJ76467, highly similar to Homo sapiens acyl-CoA synthetase long-chain family member 1 (ACSL1), mRNA OS=Homo sapiens PE=2 SV=1	0.989838	1.03686	0.954811	1.05632	0.950919	1.01124	1.0124	0.766049
A8K9T8	cDNA FLJ76106, highly similar to Homo sapiens neurolysin (metallopeptidase M3 family) (NLN), mRNA OS=Homo sapiens PE=2 SV=1	0.916833	0.908603	0.954052	0.946571	1.11191	1.16203	1.15867	0.0918304
A8K9X5	cDNA FLJ76472, highly similar to Homo sapiens Fas (TNFRSF6) associated factor 1 (FAF1), transcript variant 1, mRNA OS=Homo sapiens PE=2 SV=1	0.993705	0.983245	1.02644	0.994286	1.02295	0.97937	0.997743	0.90739
A8KA19	cDNA FLJ75831, highly similar to Homo sapiens exportin, tRNA (nuclear export receptor for tRNAs) (XPOT), mRNA OS=Homo sapiens PE=2 SV=1	0.972516	1.01372	0.981131	1.00787	1.02591	0.998849	1.02199	0.217004
A8KA74	cDNA FLJ76065 OS=Homo sapiens PE=2 SV=1	1.02501	0.959173	1.01123	1.04185	0.970656	0.99209	1.00307	0.921249
A8KAC4	cDNA FLJ78754, highly similar to Homo sapiens ankyrin repeat domain 15 (ANKRD15), transcript variant 1, mRNA OS=Homo sapiens PE=2 SV=1	1.06454	0.971763	0.988705	1.04316	0.965712	0.966115	0.983464	0.68675
A8KAP3	cDNA FLJ78483, highly similar to Homo sapiens elongation factor Tu GTP binding domain containing 2 (EFTUD2), mRNA OS=Homo sapiens PE=2 SV=1	1.00173	1.02747	1.02095	0.962509	0.999746	0.987592	0.967115	0.067286
A8KAP9	cDNA FLJ78448, highly similar to Homo sapiens argininosuccinate synthetase (ASS), transcript variant 1, mRNA OS=Homo sapiens PE=2 SV=1	1.05375	1.13045	0.957228	0.936413	1.01868	0.903479	0.909957	0.195327
A8KAQ3	cDNA FLJ76489, highly similar to Homo sapiens sortilin 1 (SORT1), mRNA OS=Homo sapiens PE=2 SV=1	0.985477	0.969621	0.999259	0.905009	0.946651	1.19398	1.0309	0.753842
A8MT02	Small nuclear ribonucleoprotein-associated proteins B and B' OS=Homo sapiens GN=SNRPB PE=1 SV=3	1.06037	1.06957	1.0638	0.967963	0.821871	1.01643	0.878677	0.0919838
A8MT69	Centromere protein X OS=Homo sapiens GN=STRA13 PE=1 SV=1	1.13247	1.05896	0.953292	0.895865	0.980858	0.97856	0.907962	0.177564
A8MWD9	Putative small nuclear ribonucleoprotein G-like protein 15 OS=Homo sapiens GN=SNRPGP15 PE=5 SV=2	1.02148	1.00397	1.06105	0.977337	0.952856	0.983299	0.943944	0.0402998
A8MXP9	Matrin-3 OS=Homo sapiens GN=MATR3 PE=1 SV=1	0.988289	0.986583	0.99609	0.993004	1.00315	1.03289	1.01955	0.191233
A8MXV4	Nucleoside diphosphate-linked moiety X motif 19, mitochondrial OS=Homo sapiens GN=NUDT19 PE=1 SV=1	0.996315	0.967571	0.921138	1.01887	0.937058	1.15905	1.07971	0.325293
A8QI98	DIS3 OS=Homo sapiens PE=2 SV=1	0.991447	1.08632	1.00137	0.932797	0.959965	1.0281	0.948599	0.271092
A9UK01	Rho GTPase activating protein OS=Homo sapiens PE=2 SV=1	0.954152	0.995439	1.01854	1.01154	1.01637	1.00396	1.02147	0.330091
B0AZQ4	Structural maintenance of chromosomes protein OS=Homo sapiens PE=2 SV=1	1.00708	1.02938	1.0265	0.950342	1.00161	0.985084	0.958889	0.0653129
B0FTY2	NudC-like protein OS=Homo sapiens PE=1 SV=1	1.00854	0.996969	0.963902	0.992835	1.01764	1.02012	1.0206	0.270511
B0LPF3	Growth factor receptor-bound protein 2 OS=Homo sapiens GN=GRB2 PE=2 SV=1	1.01301	1.06096	0.999648	0.957041	1.00204	0.967306	0.9521	0.100431
B0QY89	Eukaryotic translation initiation factor 3 subunit L OS=Homo sapiens GN=EIF3L PE=1 SV=1	0.980538	1.0183	1.02605	1.02943	0.957445	0.988248	0.983549	0.545539
B0QZ18	Copine-1 OS=Homo sapiens GN=CPNE1 PE=1 SV=1	0.994942	1.0629	1.02839	0.939871	0.988976	0.98492	0.944118	0.0842369
B0S7P4	cDNA, FLJ92156, Homo sapiens mitochondrial ribosomal protein S18B (MRPS18B),nuclear gene encoding mitochondrial protein, mRNA OS=Homo sapiens PE=2 SV=1	1.02984	1.02747	0.96392	0.966741	1.05004	0.96199	0.985945	0.712933
B0YIW5	Archain 1, isoform CRA_b OS=Homo sapiens GN=ARCN1 PE=2 SV=1	0.95812	1.10956	1.06424	0.969327	0.948113	0.950648	0.915763	0.124623
B0YJ88	Radixin OS=Homo sapiens GN=RDX PE=2 SV=1	0.925502	0.945959	0.950342	1.0509	1.04767	1.07963	1.1263	0.000732051
B1AHB0	DNA helicase OS=Homo sapiens GN=MCM5 PE=1 SV=1	1.0182	1.08878	1.05786	0.920544	0.960937	0.953684	0.895833	0.0100673
B1AHD1	Protein SNU13 OS=Homo sapiens GN=SNU13 PE=1 SV=1	0.985826	1.02439	1.01826	0.970057	1.01296	0.988508	0.981195	0.33288
B1AK88	Capping protein (Actin filament) muscle Z-line, beta, isoform CRA_d OS=Homo sapiens GN=CAPZB PE=1 SV=1	0.958941	0.983534	1.0076	1.01317	1.00319	1.03356	1.03385	0.116263
B1AKJ5	Nardilysin OS=Homo sapiens GN=NRD1 PE=1 SV=1	1.04944	1.03989	0.993666	0.981657	0.958296	0.97705	0.946158	0.0412377
B1AKJ6	Oxysterol-binding protein OS=Homo sapiens GN=OSBPL9 PE=2 SV=1	1.0199	0.913214	0.950408	0.967047	1.0385	1.11093	1.08079	0.209569
B1AKK2	Dimethylarginine dimethylaminohydrolase 1, isoform CRA_b OS=Homo sapiens GN=DDAH1 PE=2 SV=1	1.15256	1.15134	0.887637	0.836784	0.860231	1.11145	0.879973	0.362903
B1AKR6	Dynein light chain roadblock-type 1 OS=Homo sapiens GN=DYNLRB1 PE=1 SV=1	0.93885	0.922366	0.98131	1.02102	1.05649	1.07997	1.1108	0.0128525
B1ALW7	Component of oligomeric golgi complex 2, isoform CRA_a OS=Homo sapiens GN=COG2 PE=2 SV=1	1.01878	1.05076	1.02643	0.939499	1.01808	0.946453	0.938005	0.0761487
B1APY8	ELAV-like protein OS=Homo sapiens GN=ELAVL4 PE=1 SV=1	1.19575	0.925922	0.993037	0.775254	1.1622	0.947837	0.926341	0.609525
B1PBA3	SKNY protein OS=Homo sapiens GN=SMPD4 PE=1 SV=1	1.056	1.07908	0.996923	0.914769	0.983077	0.970154	0.915709	0.0523216
B1PS43	Myosin heavy chain 11 smooth muscle isoform OS=Homo sapiens GN=MYH11 PE=1 SV=1	0.857143	1.03012	0.88296	1.09725	1.09725	1.03528	1.16589	0.0566886
B2R4A9	Fracture callus 1 homolog (Rat) OS=Homo sapiens GN=FXC1 PE=2 SV=1	1.05366	1.07248	0.956385	0.972702	1.02604	0.918732	0.946458	0.310988
B2R4C1	cDNA, FLJ92036, highly similar to Homo sapiens ribosomal protein L31 (RPL31), mRNA OS=Homo sapiens PE=2 SV=1	0.975265	0.982072	1.02964	0.992417	1.02338	0.997225	1.00872	0.681175
B2R4C9	cDNA, FLJ92044, highly similar to Homo sapiens death-associated protein (DAP), mRNA OS=Homo sapiens PE=2 SV=1	0.958426	1.05518	1.02737	0.975663	1.04266	0.940701	0.97305	0.546279
B2R4D5	Actin-related protein 2/3 complex subunit 3 OS=Homo sapiens PE=2 SV=1	1.00705	0.977794	0.989336	1.00462	1.00837	1.01282	1.01736	0.123162
B2R4I8	cDNA, FLJ92106, highly similar to Homo sapiens adaptor-related protein complex 3, sigma 1 subunit(AP3S1), mRNA OS=Homo sapiens PE=2 SV=1	1.0105	0.993103	1.01332	1.02038	0.928683	1.03401	0.988778	0.754342
B2R4R9	HCG26477 OS=Homo sapiens GN=RPS28 PE=2 SV=1	1.02307	1.03363	1.03762	0.958282	0.957531	0.989866	0.939036	0.00545212
B2R5B3	Histone H2A OS=Homo sapiens PE=2 SV=1	0.974001	0.942618	0.982638	0.966749	1.0069	1.12709	1.0695	0.247815
B2R5H5	cDNA, FLJ92476, highly similar to Homo sapiens LSM3 homolog, U6 small nuclear RNA associated (S. cerevisiae) (LSM3), mRNA OS=Homo sapiens PE=2 SV=1	0.988292	1.20448	0.992229	0.937727	0.934699	0.942572	0.883829	0.159408
B2R5N4	cDNA, FLJ92544, highly similar to Homo sapiens lectin, mannose-binding 2-like (LMAN2L), mRNA OS=Homo sapiens PE=2 SV=1	0.833071	0.9797	0.945999	1.02404	1.00512	1.21206	1.17488	0.113303
B2R5R5	cDNA, FLJ92583, highly similar to Homo sapiens glycogenin (GYG), mRNA OS=Homo sapiens PE=2 SV=1	0.937227	1.00689	1.04971	1.00508	0.982761	1.01834	1.00413	0.910368
B2R5S3	cDNA, FLJ92597, highly similar to Homo sapiens NFS1 nitrogen fixation 1 (S. cerevisiae) (NFS1), mRNA OS=Homo sapiens PE=2 SV=1	1.00164	1.05505	0.994139	0.927932	1.03122	0.99002	0.966676	0.395284
B2R5W3	Poly [ADP-ribose] polymerase OS=Homo sapiens PE=2 SV=1	0.988861	0.996192	1.00788	0.980271	1.05353	0.973269	1.00472	0.866325
B2R5Y4	cDNA, FLJ92684, highly similar to Homo sapiens IK cytokine, down-regulator of HLA II (IK), mRNA OS=Homo sapiens PE=2 SV=1	1.03401	0.97629	1.03861	0.916407	1.02344	1.01125	0.967917	0.453624
B2R623	cDNA, FLJ92740, highly similar to Homo sapiens RNA guanylyltransferase and 5'-phosphatase (RNGTT), mRNA OS=Homo sapiens PE=2 SV=1	0.90404	0.982292	0.914855	1.13498	1.00265	1.06118	1.14195	0.0433887
B2R657	Annexin OS=Homo sapiens PE=2 SV=1	1.10279	0.986217	0.963437	0.997644	0.956165	0.993748	0.965639	0.481849
B2R659	cDNA, FLJ92803, highly similar to Homo sapiens hydroxysteroid (17-beta) dehydrogenase 4 (HSD17B4), mRNA OS=Homo sapiens PE=2 SV=1	1.04045	1.05323	1.04257	0.989151	0.947819	0.926771	0.913107	0.00836185
B2R665	cDNA, FLJ92810, highly similar to Homo sapiens protein phosphatase 1G (formerly 2C), magnesium-dependent, gamma isoform (PPM1G), mRNA OS=Homo sapiens PE=2 SV=1	0.972931	0.994927	1.02652	1.00293	0.997704	1.00499	1.00376	0.823053
B2R673	cDNA, FLJ92818, highly similar to Homo sapiens pyruvate dehydrogenase complex, component X (PDHX), mRNA OS=Homo sapiens PE=2 SV=1	0.958146	1.0152	0.959165	1.0152	0.993803	1.05849	1.04603	0.168266
B2R679	cDNA, FLJ92825, highly similar to Homo sapiens SAR1a gene homolog 1 (S. cerevisiae) (SARA1), mRNA OS=Homo sapiens PE=2 SV=1	1.03405	1.00882	1.00696	0.929837	1.00737	1.01296	0.967322	0.304249
B2R694	Terpene cyclase/mutase family member OS=Homo sapiens PE=2 SV=1	1.092	0.940513	0.945677	1.09545	0.974943	0.951415	1.01464	0.838264
B2R6A3	Na(+)/H(+) exchange regulatory cofactor NHE-RF OS=Homo sapiens PE=2 SV=1	1.02145	1.02844	1.02252	0.961828	1.02708	0.938687	0.952867	0.143226
B2R6D0	cDNA, FLJ92896, highly similar to Homo sapiens proteasome (prosome, macropain) 26S subunit, non-ATPase, 1 (PSMD1), mRNA OS=Homo sapiens PE=2 SV=1	1.01216	0.978076	0.99915	1.00917	1.00828	0.99316	1.0071	0.562214
B2R6D4	Phosphomannomutase OS=Homo sapiens PE=2 SV=1	0.991019	1.19016	0.930105	0.852792	0.960562	1.07536	0.928464	0.505208
B2R6D8	CDC42 effector protein (Rho GTPase binding) 4, isoform CRA_a OS=Homo sapiens GN=CDC42EP4 PE=2 SV=1	1.13406	1.09533	1.06989	0.939332	0.913885	0.847501	0.818578	0.00382841
B2R6E2	cDNA, FLJ92910, highly similar to Homo sapiens programmed cell death 4 (neoplastic transformation inhibitor) (PDCD4), transcript variant 1, mRNA OS=Homo sapiens PE=2 SV=1	1.0596	1.16653	1.08995	0.886936	0.978447	0.818543	0.809368	0.01995
B2R6F3	Splicing factor arginine/serine-rich 3 OS=Homo sapiens GN=SFRS3 PE=2 SV=1	1.10998	0.99166	0.997107	0.936047	0.969491	0.995714	0.936266	0.194224
B2R6F5	Protein XRP2 OS=Homo sapiens PE=2 SV=1	0.884922	0.922264	0.928605	0.963833	1.1294	1.17097	1.19315	0.0528969
B2R6J3	cDNA, FLJ92974, highly similar to Homo sapiens methylmalonic aciduria (cobalamin deficiency) type B(MMAB), mRNA OS=Homo sapiens PE=1 SV=1	1.0868	1.08324	0.935903	1.00918	0.943825	0.941052	0.931778	0.264497
B2R6K0	cDNA, FLJ92988, highly similar to Homo sapiens mutL homolog 1, colon cancer, nonpolyposis type 2 (E. coli) (MLH1), mRNA OS=Homo sapiens PE=2 SV=1	1.17757	1.07103	0.925234	0.891589	0.975701	0.958879	0.890459	0.209244
B2R6K1	cDNA, FLJ92992, highly similar to Homo sapiens methylmalonyl Coenzyme A mutase (MUT), nuclear gene encoding mitochondrial protein, mRNA OS=Homo sapiens PE=2 SV=1	0.958635	1.0846	0.990877	0.992939	1.02968	0.943264	0.977511	0.642163
B2R6L2	cDNA, FLJ93007, highly similar to Homo sapiens 6-phosphofructo-2-kinase/fructose-2,6-biphosphatase 4 (PFKFB4), mRNA OS=Homo sapiens PE=2 SV=1	1.07005	1.08406	1.05342	0.90718	0.971103	0.914186	0.870598	0.00331812
B2R6N9	cDNA, FLJ93042, highly similar to Homo sapiens signal sequence receptor, alpha (translocon-associated protein alpha) (SSR1), mRNA OS=Homo sapiens PE=2 SV=1	1.05369	1.00552	0.966809	0.990788	0.999391	0.983799	0.982801	0.53413
B2R6Q9	cDNA, FLJ93067, highly similar to Homo sapiens interferon gamma receptor 1 (IFNGR1), mRNA OS=Homo sapiens PE=2 SV=1	1.13301	1.09066	1.01146	0.951508	0.977908	0.835457	0.854641	0.0499058
B2R6R6	Serine/threonine-protein phosphatase OS=Homo sapiens PE=2 SV=1	1.00433	1.01406	1.01781	1.00544	1.00433	0.954024	0.976153	0.238312
B2R6S2	cDNA, FLJ93084, highly similar to Homo sapiens mannose-6-phosphate receptor (cation dependent) (M6PR), mRNA OS=Homo sapiens PE=2 SV=1	1.04041	1.00155	0.952126	1.02985	0.986342	0.989721	1.00395	0.898838
B2R6S5	UMP-CMP kinase OS=Homo sapiens GN=CMPK PE=2 SV=1	0.995493	0.971419	0.940804	1.046	1.02044	1.02585	1.06347	0.0251419
B2R6X5	cDNA, FLJ93166, highly similar to Homo sapiens heat shock 70kDa protein 6 (HSP70B') (HSPA6), mRNA OS=Homo sapiens PE=2 SV=1	0.753	1.452	0.984	0.927	0.75	1.134	0.881468	0.61831
B2R6X8	cDNA, FLJ93169, highly similar to Homo sapiens GPAA1P anchor attachment protein 1 homolog (yeast) (GPAA1), mRNA OS=Homo sapiens PE=2 SV=1	1.09735	1.14217	1.09446	0.912289	0.821205	0.93253	0.799653	0.00405813
B2R713	cDNA, FLJ93224 OS=Homo sapiens PE=2 SV=1	1.05188	1.11295	0.99261	0.870005	0.935153	1.0374	0.900272	0.154265
B2R739	cDNA, FLJ93269, highly similar to Homo sapiens mitochondrial ribosomal protein L15 (MRPL15), nuclear gene encoding mitochondrial protein, mRNA OS=Homo sapiens PE=2 SV=1	1.01306	1.07282	0.965705	0.9409	0.984873	1.02264	0.966192	0.427324
B2R761	cDNA, FLJ93299, highly similar to Homo sapiens sterol carrier protein 2 (SCP2), mRNA OS=Homo sapiens PE=2 SV=1	1.04001	1.0415	1.01379	0.971231	1.01674	0.91673	0.938423	0.103838
B2R791	cDNA, FLJ93335, highly similar to Homo sapiens PRP3 pre-mRNA processing factor 3 homolog (yeast) (PRPF3), mRNA OS=Homo sapiens PE=2 SV=1	1.20315	0.943644	0.849279	1.07733	0.904325	1.02228	1.00262	0.983265
B2R7C2	cDNA, FLJ93375, highly similar to Homo sapiens ZW10, kinetochore associated, homolog (Drosophila) (ZW10), mRNA OS=Homo sapiens PE=2 SV=1	1.04895	1.05354	1.0153	0.937063	0.938374	1.00677	0.924441	0.0390985
B2R7C5	DNA helicase OS=Homo sapiens PE=2 SV=1	1.07304	1.03757	1.03849	0.913376	0.9748	0.962721	0.905304	0.0108705
B2R7D2	cDNA, FLJ93389, highly similar to Homo sapiens multiple inositol polyphosphate histidine phosphatase, 1 (MINPP1), mRNA OS=Homo sapiens PE=2 SV=1	1.04833	0.999688	1.02569	0.963023	0.987342	0.975931	0.952042	0.035261
B2R7E8	cDNA, FLJ93412, highly similar to Homo sapiens replication protein A2, 32kDa (RPA2), mRNA OS=Homo sapiens PE=2 SV=1	0.962001	0.952214	0.94569	1.01673	1.09793	1.02543	1.09797	0.0234006
B2R7G6	cDNA, FLJ93437, highly similar to Homo sapiens histidyl-tRNA synthetase-like (HARSL), mRNA OS=Homo sapiens PE=2 SV=1	0.964529	0.939367	0.85235	1.16163	1.13437	0.947755	1.17687	0.0971433
B2R7I0	cDNA, FLJ93451, highly similar to Homo sapiens thioredoxin domain containing 14 (TXNDC14), mRNA OS=Homo sapiens PE=2 SV=1	0.96465	1.05561	1.09422	0.995711	0.97064	0.919169	0.926485	0.161682
B2R7N6	Amino acid transporter OS=Homo sapiens PE=2 SV=1	0.980769	0.833916	0.896853	1.09091	1.29545	0.902098	1.21277	0.18802
B2R7S7	cDNA, FLJ93585, highly similar to Homo sapiens PDZ domain containing 1 (PDZK1), mRNA OS=Homo sapiens PE=2 SV=1	1.08118	1.01113	1.02284	0.989106	0.976221	0.919527	0.926074	0.0651769
B2R7U4	cDNA, FLJ93605, highly similar to Homo sapiens heme oxygenase (decycling) 1 (HMOX1), mRNA OS=Homo sapiens PE=2 SV=1	1.1424	1.04365	0.979729	0.990922	0.920035	0.923268	0.89527	0.103792
B2R7U5	cDNA, FLJ93607 OS=Homo sapiens PE=2 SV=1	1.13421	0.927736	0.937371	0.9181	1.04749	1.0351	1.00046	0.995639
B2R7X3	cDNA, FLJ93645, highly similar to Homo sapiens chromatin assembly factor 1, subunit B (p60) (CHAF1B),mRNA OS=Homo sapiens PE=2 SV=1	1.04067	1.0945	1.09988	0.839713	1.0317	0.893541	0.854687	0.0599152
B2R802	cDNA, FLJ93681, highly similar to Homo sapiens small nuclear ribonucleoprotein polypeptide A (SNRPA), mRNA OS=Homo sapiens PE=2 SV=1	0.921752	0.973139	0.947737	0.98365	1.09635	1.07737	1.11072	0.050289
B2R823	cDNA, FLJ93703, highly similar to Homo sapiens putatative 28 kDa protein (LOC56902), mRNA OS=Homo sapiens PE=2 SV=1	1.08487	1.01058	1.01058	0.904797	1.01894	0.970234	0.931728	0.162263
B2R829	cDNA, FLJ93711, highly similar to Homo sapiens myeloid cell nuclear differentiation antigen (MNDA), mRNA OS=Homo sapiens PE=2 SV=1	2.05933	0.778739	0.828183	0.825711	0.798517	0.709518	0.636548	0.35024
B2R841	Serine/threonine-protein kinase PLK OS=Homo sapiens PE=2 SV=1	0.971255	0.931407	0.871483	1.04395	0.986768	1.19513	1.16283	0.0931366
B2R856	Acyl-coenzyme A oxidase OS=Homo sapiens PE=2 SV=1	0.992609	0.975244	0.923769	1.06889	1.0416	0.997881	1.07496	0.0688718
B2R860	cDNA, FLJ93752, highly similar to Homo sapiens phosphoribosyl pyrophosphate synthetase 2 (PRPS2), mRNA OS=Homo sapiens PE=2 SV=1	1.07314	1.02517	1.07314	0.957655	0.962985	0.907906	0.891877	0.00854801
B2R8D1	cDNA, FLJ93841, highly similar to Homo sapiens nitrilase 1 (NIT1), mRNA OS=Homo sapiens PE=2 SV=1	1.03938	1.11725	1.07017	0.867361	0.881847	1.02399	0.859428	0.0510569
B2R8I4	cDNA, FLJ93916, highly similar to Homo sapiens phenylalanine hydroxylase (PAH), mRNA OS=Homo sapiens PE=2 SV=1	1.02448	1.17222	1.0526	0.830162	0.982932	0.937605	0.846551	0.0603938
B2R8N1	cDNA, FLJ93976, highly similar to Homo sapiens COP9 homolog (COP9), mRNA OS=Homo sapiens PE=2 SV=1	1.02397	1.02397	0.969643	0.984438	0.982497	1.01548	0.988346	0.606914
B2R8R5	cDNA, FLJ94025, highly similar to Homo sapiens tripartite motif-containing 28 (TRIM28), mRNA OS=Homo sapiens PE=2 SV=1	0.969794	0.959843	1.0031	0.970972	1.03728	1.05901	1.04587	0.203534
B2R8Y9	cDNA, FLJ94125, highly similar to Homo sapiens tissue factor pathway inhibitor(lipoprotein-associated coagulation inhibitor) (TFPI), mRNA OS=Homo sapiens PE=2 SV=1	1.06822	1.19658	1.03357	0.789655	1.04401	0.867956	0.819078	0.0918213
B2R8Z8	cDNA, FLJ94136, highly similar to Homo sapiens synaptotagmin binding, cytoplasmic RNA interacting protein (SYNCRIP), mRNA OS=Homo sapiens PE=2 SV=1	0.969821	0.998487	1.01219	0.986464	0.999755	1.03329	1.01309	0.525188
B2R921	cDNA, FLJ94171, highly similar to Homo sapiens solute carrier family 25 (mitochondrial carrier; ornithine transporter) member 15 (SLC25A15), nuclear gene encoding mitochondrial protein, mRNA OS=Homo sapiens PE=2 SV=1	1.08964	1.04472	0.92756	1.01619	0.999191	0.922703	0.959556	0.503523
B2R932	cDNA, FLJ94187, highly similar to Homo sapiens CD99 antigen (CD99), mRNA OS=Homo sapiens PE=2 SV=1	1.20274	0.97478	0.905972	0.975899	0.953522	0.987087	0.945845	0.570664
B2R960	cDNA, FLJ94230, highly similar to Homo sapiens thioredoxin-like 1 (TXNL1), mRNA OS=Homo sapiens PE=2 SV=1	0.996925	1.02709	1.00832	0.932431	0.977994	1.05725	0.978678	0.596376
B2R983	cDNA, FLJ94267, highly similar to Homo sapiens glutathione S-transferase omega 1 (GSTO1), mRNA OS=Homo sapiens PE=2 SV=1	0.992739	1.00655	0.965466	1.00964	1.02804	0.997568	1.02378	0.191604
B2R9B8	cDNA, FLJ94320 OS=Homo sapiens PE=2 SV=1	0.999176	0.959604	0.830998	1.07337	0.959604	1.17725	1.15071	0.157814
B2R9D9	cDNA, FLJ94347 OS=Homo sapiens PE=2 SV=1	0.90562	1.19251	1.03622	0.846744	0.924888	1.09402	0.914276	0.462975
B2R9K8	cDNA, FLJ94440, highly similar to Homo sapiens chaperonin containing TCP1, subunit 6A (zeta 1)(CCT6A), mRNA OS=Homo sapiens PE=2 SV=1	0.971377	0.972042	1.01477	1.01172	1.00337	1.02673	1.02827	0.154355
B2R9T9	cDNA, FLJ94551 OS=Homo sapiens PE=2 SV=1	0.887829	0.922536	0.937075	1.04542	1.13546	1.07168	1.18385	0.00523674
B2R9X3	cDNA, FLJ94599, highly similar to Homo sapiens GDP-mannose 4,6-dehydratase (GMDS), mRNA OS=Homo sapiens PE=2 SV=1	0.987807	1.0174	0.991917	0.985693	1.00554	1.01164	1.00192	0.881981
B2R9Y2	cDNA, FLJ94609 OS=Homo sapiens PE=2 SV=1	0.927235	1.00208	1.13929	0.960499	0.943867	1.02703	0.955285	0.532824
B2RA03	cDNA, FLJ94640, highly similar to Homo sapiens keratin 18 (KRT18), mRNA OS=Homo sapiens PE=2 SV=1	0.916334	0.908671	0.970707	1.09804	1.04126	1.06499	1.14614	0.00595621
B2RA15	Inhibitor of growth protein OS=Homo sapiens PE=2 SV=1	1.06817	1.06719	1.13389	0.953409	0.886709	0.890633	0.835284	0.00436378
B2RA50	cDNA, FLJ94698, highly similar to Homo sapiens trafficking protein particle complex 1 (TRAPPC1),mRNA OS=Homo sapiens PE=2 SV=1	1.05989	1.105	0.930271	0.990976	0.919606	0.994258	0.93851	0.333702
B2RAH5	Protein phosphatase 1 regulatory subunit OS=Homo sapiens PE=2 SV=1	1.00846	1.04829	0.97341	0.993893	0.98752	0.988431	0.980096	0.40707
B2RAH7	cDNA, FLJ94921, highly similar to Homo sapiens prolyl endopeptidase (PREP), mRNA OS=Homo sapiens PE=2 SV=1	1.04233	1.00706	0.990319	1.00133	0.959992	0.998963	0.973872	0.263383
B2RAK1	cDNA, FLJ94965, highly similar to Homo sapiens leucyl/cystinyl aminopeptidase (LNPEP), mRNA OS=Homo sapiens PE=2 SV=1	1.07803	1.04058	0.966836	0.979711	0.951619	0.983223	0.944613	0.17074
B2RAL9	Dual specificity protein phosphatase OS=Homo sapiens PE=2 SV=1	1.14299	1.09793	1.02774	0.929349	0.98728	0.814713	0.835615	0.0421225
B2RAQ8	cDNA, FLJ95058, highly similar to Homo sapiens carnitine palmitoyltransferase 1A (liver) (CPT1A),nuclear gene encoding mitochondrial protein, mRNA OS=Homo sapiens PE=2 SV=1	1.08019	1.05935	0.89971	1.06047	1.00102	0.899259	0.974171	0.741241
B2RAR2	cDNA, FLJ95064, highly similar to Homo sapiens nin one binding protein (NOB1P), mRNA OS=Homo sapiens PE=2 SV=1	1.07337	1.04837	1.00141	0.971001	0.975393	0.930458	0.921138	0.0322383
B2RAU5	Sorting nexin OS=Homo sapiens PE=2 SV=1	1.06397	1.00243	1.03482	0.968421	1.01215	0.918219	0.934726	0.106004
B2RAY1	cDNA, FLJ95184, highly similar to Homo sapiens signal transducing adaptor molecule (SH3 domain and ITAM motif) 1 (STAM), mRNA OS=Homo sapiens PE=2 SV=1	1.00962	1.04495	0.95573	0.996907	0.958526	1.03427	0.993161	0.849566
B2RB23	cDNA, FLJ95265, highly similar to Homo sapiens acetyl-Coenzyme A acyltransferase 2 (mitochondrial 3-oxoacyl-Coenzyme A thiolase) (ACAA2), nuclear gene encoding mitochondrial protein, mRNA OS=Homo sapiens PE=2 SV=1	0.987617	0.982968	0.955316	1.04961	1.03162	0.992867	1.05065	0.0648284
B2RB52	cDNA, FLJ95314, highly similar to Homo sapiens transducin (beta)-like 2 (TBL2), transcript variant 1, mRNA OS=Homo sapiens PE=2 SV=1	1.05317	1.0365	1.01	0.953499	0.946993	0.999841	0.935692	0.033328
B2RB94	cDNA, FLJ95380, highly similar to Homo sapiens vacuolar protein sorting 41 (yeast) (VPS41), transcript variant 1, mRNA OS=Homo sapiens PE=2 SV=1	0.981716	1.01828	0.931083	0.998594	0.956399	1.11392	1.04702	0.438387
B2RBA0	cDNA, FLJ95388, highly similar to Homo sapiens step II splicing factor SLU7 (SLU7), mRNA OS=Homo sapiens PE=2 SV=1	0.999863	0.976018	1.0566	0.883103	1.11745	0.966973	0.978579	0.780365
B2RBB2	cDNA, FLJ95416, highly similar to Homo sapiens phosphatidylinositol glycan, class S (PIGS), mRNA OS=Homo sapiens PE=2 SV=1	1.17393	0.984027	0.955255	0.972961	0.9661	0.94773	0.927271	0.335565
B2RBC8	cDNA, FLJ95444, highly similar to Homo sapiens polycystic kidney disease 1-related (PKD1-like), mRNA OS=Homo sapiens PE=2 SV=1	0.982226	1.15622	0.903648	1.06268	1.03087	0.864359	0.972325	0.786072
B2RBE5	cDNA, FLJ95468, highly similar to Homo sapiens transcriptional coactivator tubedown-100 (TBDN100),transcript variant 1, mRNA OS=Homo sapiens PE=2 SV=1	1.01656	0.997235	1.00368	0.975811	0.978067	1.02865	0.988416	0.556047
B2RBH1	cDNA, FLJ95507, highly similar to Homo sapiens pleckstrin homology domain containing, family A (phosphoinositide binding specific) member 1 (PLEKHA1), mRNA OS=Homo sapiens PE=2 SV=1	1.07384	1.10138	0.911139	0.906133	1.07635	0.931164	0.944039	0.509629
B2RBI2	cDNA, FLJ95525, highly similar to Homo sapiens synapse associated protein 1, SAP47 homolog (Drosophila) (SYAP1), mRNA OS=Homo sapiens PE=2 SV=1	1.02607	1.06381	1.06764	0.951139	0.97083	0.92051	0.900225	0.00602253
B2RBP3	cDNA, FLJ95615, highly similar to Homo sapiens ubiquitin-activating enzyme E1C (UBA3 homolog, yeast)(UBE1C), mRNA OS=Homo sapiens PE=2 SV=1	0.965067	1.04516	0.981255	0.961659	1.023	1.02386	1.0057	0.867598
B2RBR9	cDNA, FLJ95650, highly similar to Homo sapiens karyopherin (importin) beta 1 (KPNB1), mRNA OS=Homo sapiens PE=2 SV=1	1.01078	0.988817	1.01368	0.997741	0.992481	0.996505	0.99119	0.33112
B2RBS8	cDNA, FLJ95666, highly similar to Homo sapiens albumin (ALB), mRNA OS=Homo sapiens PE=2 SV=1	1.27881	0.95691	0.928057	0.838002	0.924521	1.0737	0.89647	0.454075
B2RBY4	DNA primase OS=Homo sapiens PE=2 SV=1	1.06082	1.15061	1.12286	0.802041	0.904898	0.958776	0.799486	0.0137195
B2RC06	cDNA, FLJ95791, highly similar to Homo sapiens aurora kinase B (AURKB), mRNA OS=Homo sapiens PE=2 SV=1	1.02121	0.970982	1.0346	0.969308	0.912388	1.09152	0.982301	0.766889
B2RCD2	cDNA, FLJ96001, highly similar to Homo sapiens pleckstrin homology, Sec7 and coiled-coil domains 4 (PSCD4), mRNA OS=Homo sapiens PE=2 SV=1	1.09272	1.08278	1.01325	1.23179	0.794702	0.784768	0.88162	0.447312
B2RCD8	cDNA, FLJ96012, highly similar to Homo sapiens interferon regulatory factor 2 binding protein 1 (IRF2BP1), mRNA OS=Homo sapiens PE=2 SV=1	0.990007	0.989258	1.08144	0.964527	0.983263	0.991506	0.960333	0.269864
B2RCE4	cDNA, FLJ96023, highly similar to Homo sapiens zinc finger protein 345 (ZNF345), mRNA OS=Homo sapiens PE=2 SV=1	1.01812	0.959382	0.975612	0.942636	1.02044	1.08381	1.03175	0.520452
B2RCJ6	cDNA, FLJ96114, highly similar to Homo sapiens bromodomain and WD repeat domain containing 2 (BRWD2), mRNA OS=Homo sapiens PE=2 SV=1	0.94532	0.934829	0.949665	1.08953	1.08158	0.999079	1.12028	0.0178567
B2RCM2	cDNA, FLJ96156, highly similar to Homo sapiens leucyl-tRNA synthetase (LARS), mRNA OS=Homo sapiens PE=2 SV=1	0.992746	1.01745	0.990058	0.999572	1.01159	0.988579	0.999829	0.988291
B2RCM6	cDNA, FLJ96161 OS=Homo sapiens PE=2 SV=1	1.04287	1.12918	1.01468	0.944216	0.93717	0.931885	0.882808	0.0228644
B2RCQ6	cDNA, FLJ96222, highly similar to Homo sapiens betaine-homocysteine methyltransferase (BHMT), mRNA OS=Homo sapiens PE=2 SV=1	1.02491	1.09647	0.95172	0.977297	1.05968	0.889932	0.952431	0.491413
B2RCT6	cDNA, FLJ96276, highly similar to Homo sapiens G1 to S phase transition 1 (GSPT1), mRNA OS=Homo sapiens PE=2 SV=1	0.987815	0.980852	1.02006	0.996519	0.999546	1.01521	1.00755	0.604546
B2RD09	cDNA, FLJ96406, highly similar to Homo sapiens NOL1/NOP2/Sun domain family, member 5 (NSUN5), transcript variant 1, mRNA OS=Homo sapiens PE=2 SV=1	1.03834	1.06216	1.00055	0.886364	0.942223	1.07037	0.934834	0.305292
B2RD19	cDNA, FLJ96419, highly similar to Homo sapiens fructosamine-3-kinase-related protein (FN3KRP), mRNA OS=Homo sapiens PE=2 SV=1	1.11254	1.08322	1.04507	0.853384	0.960316	0.945469	0.851377	0.0143136
B2RD27	cDNA, FLJ96428, highly similar to Homo sapiens proteasome (prosome, macropain) 26S subunit, non-ATPase, 7 (Mov34 homolog) (PSMD7), mRNA OS=Homo sapiens PE=2 SV=1	0.982173	0.982173	0.984583	0.983068	1.04616	1.02185	1.03464	0.137747
B2RD36	cDNA, FLJ96437 OS=Homo sapiens PE=2 SV=1	1.01055	0.995828	0.983679	0.907841	1.05399	1.0481	1.00665	0.897702
B2RD51	cDNA, FLJ96455, highly similar to Homo sapiens Down syndrome critical region gene 2 (DSCR2), mRNA OS=Homo sapiens PE=2 SV=1	0.935541	1.0164	1.11999	0.970937	0.988147	0.968988	0.953171	0.422552
B2RD79	cDNA, FLJ96494, highly similar to Homo sapiens ubiquitin specific peptidase 14 (tRNA-guanine transglycosylase) (USP14), mRNA OS=Homo sapiens PE=2 SV=1	0.954428	1.09149	1.02606	0.9837	0.980428	0.963898	0.953142	0.297035
B2RD96	cDNA, FLJ96514 OS=Homo sapiens PE=2 SV=1	1.10585	1.13011	1.00524	0.974697	0.883066	0.901033	0.851164	0.0274754
B2RDD7	Protein arginine N-methyltransferase 5 OS=Homo sapiens PE=2 SV=1	0.989538	0.9653	1.00729	1.01634	0.988943	1.0326	1.02557	0.225029
B2RDE1	cDNA, FLJ96568, highly similar to Homo sapiens tropomyosin 3 (TPM3), mRNA OS=Homo sapiens PE=2 SV=1	0.996922	1.00541	0.938027	1.03026	1.00101	1.02837	1.04057	0.161692
B2RDG9	cDNA, FLJ96603, highly similar to Homo sapiens actin-related protein 10 homolog (S. cerevisiae) (ACTR10), mRNA OS=Homo sapiens PE=2 SV=1	1.07621	0.966775	0.966775	0.899861	1.02742	1.06296	0.993516	0.920853
B2RDH6	cDNA, FLJ96613, highly similar to Homo sapiens vacuolar protein sorting 33A (yeast) (VPS33A), mRNA OS=Homo sapiens PE=2 SV=1	1.03431	1.01497	1.00502	1.01276	0.977387	0.955557	0.964444	0.125779
B2RDJ6	Probable cytosolic iron-sulfur protein assembly protein CIAO1 OS=Homo sapiens GN=CIAO1 PE=2 SV=1	1.21467	1.0058	0.989867	0.914258	0.935123	0.940283	0.868964	0.126614
B2RDK8	cDNA, FLJ96658, highly similar to Homo sapiens transient receptor potential cation channel, subfamilyC, member 4 associated protein (TRPC4AP), mRNA OS=Homo sapiens PE=2 SV=1	0.93854	0.969732	0.95171	1.00786	1.11807	1.01409	1.09792	0.0645387
B2RDN3	Cytosolic Fe-S cluster assembly factor NUBP2 OS=Homo sapiens GN=NUBP2 PE=2 SV=1	0.995793	1.00137	0.982587	0.949716	0.965564	1.10497	1.01359	0.799094
B2RDQ3	cDNA, FLJ96718, highly similar to Homo sapiens splicing factor, arginine/serine-rich 10 (transformer 2 homolog, Drosophila) (SFRS10), mRNA OS=Homo sapiens PE=2 SV=1	1.0927	1.02084	1.06235	0.956686	0.844299	1.02313	0.889239	0.105227
B2RDU6	Mevalonate kinase OS=Homo sapiens GN=MVK PE=2 SV=1	1.09727	1.01581	0.929564	0.966938	0.96598	1.02444	0.971969	0.614513
B2RDV7	tRNA-dihydrouridine(47) synthase [NAD(P)(+)] OS=Homo sapiens PE=2 SV=1	0.986692	1.09696	1.00285	0.918251	1.0019	0.993346	0.943948	0.255141
B2RDZ9	cDNA, FLJ96850 OS=Homo sapiens PE=2 SV=1	0.948953	1.02044	0.959112	1.02759	1.02308	1.02082	1.04882	0.100672
B2RE30	cDNA, FLJ96895, highly similar to Homo sapiens TBC1 domain family, member 22A (TBC1D22A), mRNA OS=Homo sapiens PE=2 SV=1	1.06457	1.2356	0.904712	0.911693	0.897731	0.985689	0.872141	0.241203
B2RE40	cDNA, FLJ96911, highly similar to Homo sapiens nucleosomal binding protein 1 (NSBP1), mRNA OS=Homo sapiens PE=2 SV=1	1.01454	1.05318	1.01571	0.99639	0.955996	0.964192	0.94589	0.0347252
B2RE46	cDNA, FLJ96923, highly similar to Homo sapiens ribophorin II (RPN2), mRNA OS=Homo sapiens PE=2 SV=1	1.05624	1.08481	1.07061	0.979779	0.914964	0.893595	0.868192	0.00656446
B2RE48	cDNA, FLJ96928, highly similar to Homo sapiens candidate tumor suppressor protein (LOC57107), mRNA OS=Homo sapiens PE=2 SV=1	0.908048	1.73515	1.21507	0.718251	0.746162	0.677314	0.5551	0.0774711
B2RE59	cDNA, FLJ93148, highly similar to Homo sapiens RCD1 required for cell differentiation1 homolog (S. pombe) (RQCD1), mRNA OS=Homo sapiens PE=2 SV=1	1.01023	1.03228	0.980022	0.945022	0.989372	1.04307	0.985089	0.664529
B2RMV2	CYTSA protein OS=Homo sapiens GN=CYTSA PE=2 SV=1	1.22383	0.992966	0.938353	0.930906	0.925941	0.988002	0.901652	0.313205
B2RNR6	Zinc finger RNA binding protein OS=Homo sapiens GN=ZFR PE=2 SV=1	0.958703	1.00965	1.03628	1.00039	1.04438	0.950598	0.996917	0.934654
B2RWN5	HEAT repeat containing 1 OS=Homo sapiens GN=HEATR1 PE=2 SV=1	0.837095	1.38367	1.1867	0.935577	0.849405	0.80755	0.760838	0.173406
B3KM21	Family with sequence similarity 36, member A, isoform CRA_a OS=Homo sapiens GN=FAM36A PE=2 SV=1	1.09298	1.08486	1.07755	0.928136	0.899716	0.916768	0.843103	5.42765e-05
B3KM26	cDNA FLJ10050 fis, clone HEMBA1001257, highly similar to Alpha-methylacyl-CoA racemase (EC 5.1.99.4) OS=Homo sapiens PE=2 SV=1	0.87051	1.35822	0.992439	0.958412	0.873346	0.94707	0.862676	0.378241
B3KM36	cDNA FLJ10153 fis, clone HEMBA1003417, highly similar to BAG family molecular chaperone regulator 2 OS=Homo sapiens PE=2 SV=1	1.02013	0.954393	0.973595	1.01731	0.979018	1.05555	1.03519	0.305793
B3KM57	cDNA FLJ10347 fis, clone NT2RM2001035, highly similar to CCR4-NOT transcription complex subunit 7 OS=Homo sapiens PE=2 SV=1	0.840823	1.1607	1.04646	0.95735	0.927647	1.06702	0.968516	0.771086
B3KM58	cDNA FLJ10358 fis, clone NT2RM2001238, highly similar to Glutaminase kidney isoform, mitochondrial (Fragment) OS=Homo sapiens PE=2 SV=1	0.97648	0.936646	1.00607	1.12671	0.965099	0.988998	1.05536	0.376756
B3KM68	cDNA FLJ10398 fis, clone NT2RM4000349, highly similar to Homo sapiens basic leucine zipper and W2 domains 2 (BZW2), mRNA OS=Homo sapiens PE=2 SV=1	1.07447	1.0039	0.993097	0.962397	1.00633	0.959799	0.953463	0.183326
B3KM74	cDNA FLJ10425 fis, clone NT2RP1000326, highly similar to Metaxin-2 OS=Homo sapiens PE=2 SV=1	1.01089	0.922719	1.03922	0.943229	0.989745	1.0942	1.01828	0.765652
B3KM95	Phosphatidate cytidylyltransferase OS=Homo sapiens PE=2 SV=1	0.990566	1.13208	0.943396	1.09906	0.910377	0.924528	0.956923	0.624045
B3KMC9	cDNA FLJ10711 fis, clone NT2RP3000917, highly similar to 5'-3' exoribonuclease 2 (EC 3.1.11.-) OS=Homo sapiens PE=2 SV=1	1.02835	0.972772	1.02269	0.97466	1.00947	0.992064	0.984253	0.478328
B3KME2	cDNA FLJ10772 fis, clone NT2RP4000243, highly similar to Cartilage-associated protein OS=Homo sapiens PE=2 SV=1	0.997161	0.994065	1.04671	1.01265	0.942968	1.00645	0.975025	0.4182
B3KML1	cDNA FLJ11308 fis, clone PLACE1010074, highly similar to Sorting nexin-2 OS=Homo sapiens PE=2 SV=1	0.944195	1.02958	1.01522	1.00086	1.03092	0.979228	1.00737	0.820847
B3KMQ6	cDNA FLJ12172 fis, clone MAMMA1000684, highly similar to Opioid growth factor receptor OS=Homo sapiens PE=2 SV=1	1.01093	1.10519	1.04986	1.00342	0.941257	0.889344	0.895146	0.0611296
B3KMR5	cDNA FLJ12434 fis, clone NT2RM1000037, highly similar to Homo sapiens KIAA0690 protein OS=Homo sapiens PE=2 SV=1	1.00879	0.981975	1.00493	0.992616	0.985768	1.02592	1.00288	0.857126
B3KMS0	Condensin complex subunit 1 OS=Homo sapiens PE=2 SV=1	1.02311	1.017	1.06229	0.963688	0.932111	1.00181	0.933989	0.050321
B3KMV8	cDNA FLJ12766 fis, clone NT2RP2001520, highly similar to Calcium-binding mitochondrial carrier protein Aralar1 OS=Homo sapiens PE=2 SV=1	0.989168	1.03503	1.01256	0.979698	1.01628	0.967257	0.975786	0.283297
B3KMX6	cDNA FLJ12864 fis, clone NT2RP2003604, highly similar to Alpha-catulin OS=Homo sapiens PE=2 SV=1	1.02178	0.953492	0.901222	1.00323	1.02768	1.0926	1.08587	0.134118
B3KMX8	cDNA FLJ12880 fis, clone NT2RP2003871, highly similar to Homo sapiens transposon-derived Buster1 transposase-like protein gene OS=Homo sapiens PE=2 SV=1	0.999444	0.990648	0.943329	1.0777	1.01218	0.976695	1.04539	0.265713
B3KN06	Coronin OS=Homo sapiens PE=2 SV=1	0.981734	0.946523	1.01906	1.02476	0.995063	1.03287	1.03575	0.215385
B3KN15	cDNA FLJ13198 fis, clone NT2RP3004454, highly similar to Heparan sulfate 2-O-sulfotransferase 1 (EC 2.8.2.-) OS=Homo sapiens PE=2 SV=1	0.857143	1.01989	1.11754	0.998192	0.770344	1.23689	1.00362	0.98246
B3KN49	cDNA FLJ13562 fis, clone PLACE1008080, highly similar to Homo sapiens hexamethylene bis-acetamide inducible 1 (HEXIM1), mRNA OS=Homo sapiens PE=2 SV=1	0.976707	0.894124	0.997353	1.04659	1.03626	1.04897	1.09192	0.0505678
B3KN76	cDNA FLJ13834 fis, clone THYRO1000684, highly similar to Homo sapiens MON1 homolog B (MON1B), mRNA OS=Homo sapiens PE=2 SV=1	1.01199	1.07152	1.05663	1.05912	0.845804	0.95494	0.910742	0.218875
B3KNC3	cDNA FLJ14222 fis, clone NT2RP3003992, highly similar to Nucleolar complex protein 2 homolog OS=Homo sapiens PE=2 SV=1	1.044	1.02529	1.02779	1.00741	0.989952	0.905551	0.937307	0.113112
B3KNF9	cDNA FLJ14522 fis, clone NT2RM1000883, highly similar to Homo sapiens nischarin (NISCH), mRNA OS=Homo sapiens PE=2 SV=1	0.993803	1.12901	1.07493	0.926197	0.919437	0.95662	0.876321	0.0322333
B3KNJ3	cDNA FLJ14684 fis, clone NT2RP2004933, highly similar to Death-associated protein kinase 3 (EC 2.7.11.1) OS=Homo sapiens PE=2 SV=1	0.920559	1.04125	0.963519	0.965564	0.947153	1.16195	1.05105	0.554568
B3KNQ9	cDNA FLJ30200 fis, clone BRACE2001455, highly similar to HEAT SHOCK FACTOR PROTEIN 1 OS=Homo sapiens PE=2 SV=1	0.740274	0.805993	0.853582	1.60972	0.892106	1.09833	1.50016	0.137379
B3KNS8	cDNA FLJ30322 fis, clone BRACE2006703, highly similar to Surfeit locus protein 6 OS=Homo sapiens PE=2 SV=1	0.872483	1	0.838926	1.15436	1.08054	1.05369	1.21287	0.0287692
B3KNT3	Steroid receptor RNA activator 1, isoform CRA_a OS=Homo sapiens GN=SRA1 PE=2 SV=1	1.00644	0.990694	1.01551	1.01121	0.949654	1.02649	0.991605	0.748836
B3KNU0	cDNA FLJ30470 fis, clone BRAWH1000040, highly similar to Rap1 GTPase-GDP dissociation stimulator 1 OS=Homo sapiens PE=2 SV=1	1.03573	1.05801	1.02118	0.955026	0.964574	0.965483	0.926215	0.00240521
B3KPX5	cDNA FLJ32418 fis, clone SKMUS2000863, weakly similar to PROBABLE ASPARAGINYL-TRNA SYNTHETASE (EC 6.1.1.22) OS=Homo sapiens PE=2 SV=1	1.03435	1.03181	1.05067	0.938566	1.03834	0.906276	0.925038	0.124646
B3KQA0	cDNA FLJ90015 fis, clone HEMBA1000634, highly similar to Homo sapiens Mof4 family associated protein 1 (MRFAP1), mRNA OS=Homo sapiens PE=2 SV=1	1.07939	0.93709	0.902271	1.06426	0.938099	1.07889	1.05567	0.483618
B3KQF0	cDNA FLJ90354 fis, clone NT2RP2003390, highly similar to Translocation protein SEC63 homolog OS=Homo sapiens PE=2 SV=1	1.02657	1.1135	1.01809	0.999435	0.944311	0.898092	0.899839	0.0672007
B3KQF5	cDNA FLJ90381 fis, clone NT2RP2005035, highly similar to Calumenin OS=Homo sapiens PE=2 SV=1	0.974345	1.0684	0.959858	1.00598	1.02255	0.968873	0.998265	0.965315
B3KQR3	cDNA PSEC0065 fis, clone NT2RP2000997, highly similar to Protein CREG1 OS=Homo sapiens PE=2 SV=1	1.27038	0.978208	0.947538	0.908797	0.945924	0.949153	0.877273	0.275872
B3KQS9	cDNA PSEC0141 fis, clone PLACE1005913, highly similar to Deoxyribonuclease-2-alpha (EC 3.1.22.1) OS=Homo sapiens PE=2 SV=1	0.918509	1.10558	1.00363	0.928406	1.05411	0.989772	0.981693	0.790715
B3KR89	cDNA FLJ33864 fis, clone CTONG2006412, highly similar to Mus musculus widely-interspaced zinc finger motifs (Wiz), transcript variant 1, mRNA OS=Homo sapiens PE=2 SV=1	1.10498	1.36797	1.18134	0.73807	0.729586	0.878049	0.641904	0.00894431
B3KRJ9	cDNA FLJ34439 fis, clone HLUNG2001146, highly similar to Splicing factor, arginine/serine-rich 12 OS=Homo sapiens PE=2 SV=1	0.869502	0.948207	0.915725	0.921972	0.905106	1.43949	1.19504	0.371851
B3KS36	cDNA FLJ35376 fis, clone SKMUS2004044, highly similar to Homo sapiens ribosomal protein L3 (RPL3), transcript variant 2, mRNA OS=Homo sapiens PE=2 SV=1	0.999921	1.02959	1.06377	0.999446	0.907832	0.999446	0.939692	0.156292
B3KS79	cDNA FLJ35730 fis, clone TESTI2003131, highly similar to ALPHA-1-ANTICHYMOTRYPSIN OS=Homo sapiens PE=2 SV=1	1.03387	1.13286	0.960923	0.973576	1.00447	0.894306	0.918372	0.226866
B3KS98	Eukaryotic translation initiation factor 3 subunit H OS=Homo sapiens GN=EIF3H PE=1 SV=1	0.996495	0.948874	1.00342	1.0294	1.00762	1.01419	1.03473	0.135826
B3KSH1	Eukaryotic translation initiation factor 3 subunit F OS=Homo sapiens GN=EIF3F PE=2 SV=1	1.01483	0.967448	0.984823	1.01626	1.01692	0.999715	1.02218	0.215969
B3KSL3	cDNA FLJ36535 fis, clone TRACH2004521 OS=Homo sapiens PE=2 SV=1	1.07784	1.09108	1.05704	1.03435	0.824456	0.915222	0.859906	0.0707167
B3KSP9	cDNA FLJ36765 fis, clone 3NB691000191 OS=Homo sapiens PE=2 SV=1	1.65741	0.879485	0.877454	0.767773	0.981043	0.836831	0.757287	0.359533
B3KSQ1	cDNA FLJ36768 fis, clone ADIPS1000064, highly similar to Synaptic glycoprotein SC2 OS=Homo sapiens PE=2 SV=1	1.07157	1.05854	1.0509	0.968437	0.904025	0.94653	0.886194	0.00369864
B3KT21	cDNA FLJ37476 fis, clone BRAWH2012827, highly similar to Homo sapiens BH3 interacting domain death agonist (BID), transcript variant 1, mRNA OS=Homo sapiens PE=2 SV=1	1.05529	0.977395	0.867926	0.887775	0.854995	1.35662	1.06853	0.717957
B3KTA5	cDNA FLJ37943 fis, clone CTONG2008621, highly similar to Syntaxin-17 OS=Homo sapiens PE=2 SV=1	1.1431	1.16379	0.972414	0.853448	0.92069	0.946552	0.829653	0.0491977
B3KTC3	cDNA FLJ38059 fis, clone CTONG2014946, highly similar to Gigaxonin OS=Homo sapiens PE=2 SV=1	1.09117	1.02607	1.10672	0.876437	0.864777	1.03482	0.861061	0.0680327
B3KTC8	cDNA FLJ38074 fis, clone CTONG2015804, highly similar to Homo sapiens UDP-N-acteylglucosamine pyrophosphorylase 1-like 1 (UAP1L1), mRNA OS=Homo sapiens PE=2 SV=1	1.09606	1.0936	1.02463	1.03941	0.876847	0.869458	0.866667	0.0765604
B3KTJ9	cDNA FLJ38393 fis, clone FEBRA2007212 OS=Homo sapiens PE=2 SV=1	0.959394	1.01112	0.98013	0.984579	1.07092	0.993854	1.03345	0.351406
B3KTN5	cDNA FLJ38538 fis, clone HCHON2001407, highly similar to LanC-like protein 2 OS=Homo sapiens PE=2 SV=1	1.06088	1.02695	0.969062	1	0.949102	0.994012	0.962782	0.291638
B3KTR4	cDNA FLJ38643 fis, clone HHDPC2005513, highly similar to ARF-related protein 1 OS=Homo sapiens PE=2 SV=1	1.15039	0.992211	1.0713	0.988616	0.837627	0.959856	0.86689	0.0933582
B3KTT0	cDNA FLJ38675 fis, clone IMR322000243, highly similar to Nucleoporin Nup43 OS=Homo sapiens PE=2 SV=1	1.01371	1.02105	0.971992	0.946494	0.968515	1.07823	0.995503	0.922485
B3KU28	Lon protease homolog OS=Homo sapiens PE=2 SV=1	1.00197	1.00025	0.988838	0.984097	1.00563	1.01922	1.00598	0.61752
B3KU60	cDNA FLJ39235 fis, clone OCBBF2007829, highly similar to Mus musculus fatso protein OS=Homo sapiens PE=2 SV=1	0.946048	1.02468	0.971138	0.942015	1.04753	1.06859	1.03952	0.442398
B3KUD7	DNA helicase OS=Homo sapiens PE=2 SV=1	1.0808	0.991696	1.10955	0.808687	1.02332	0.985947	0.885577	0.181415
B3KUE6	cDNA FLJ39696 fis, clone SMINT2011033, highly similar to Sorting and assembly machinery component 50 homolog OS=Homo sapiens PE=2 SV=1	0.994059	1.02298	1.01962	0.966484	0.986661	1.0102	0.975858	0.192014
B3KUZ7	cDNA FLJ40986 fis, clone UTERU2014898, highly similar to Vacuolar ATP synthase subunit H (EC 3.6.3.14) OS=Homo sapiens PE=2 SV=1	0.933087	0.982003	0.995847	1.08629	1.0263	0.976465	1.06119	0.184005
B3KW34	Protein YIPF OS=Homo sapiens PE=2 SV=1	1.027	0.919884	1.12743	1.00826	1.06583	0.851596	0.951655	0.602244
B3KWN0	cDNA FLJ43389 fis, clone OCBBF2007068, highly similar to Ankyrin repeat domain-containing protein 52 OS=Homo sapiens PE=2 SV=1	0.920542	1.20395	0.979861	0.845844	1.00622	1.04357	0.932767	0.545575
B3KXW5	cDNA FLJ46199 fis, clone TESTI4007965, highly similar to AP-1 complex subunit gamma-1 OS=Homo sapiens PE=2 SV=1	1.06951	0.961101	1.00225	0.980621	0.997051	0.989468	0.97833	0.53062
B3KXW8	cDNA FLJ46225 fis, clone TESTI4014415, weakly similar to Mus musculus solute carrier family 9, isoform 10 (Slc9a10), mRNA OS=Homo sapiens PE=2 SV=1	1.2268	0.948454	0.907216	0.989691	0.886598	1.04124	0.946488	0.643958
B3KY42	cDNA FLJ46788 fis, clone TRACH3028855, highly similar to Pseudouridylate synthase 7 homolog (EC 5.4.99.-) OS=Homo sapiens PE=2 SV=1	1.00058	0.81394	1.07143	1.04032	0.979839	1.09389	1.07904	0.414329
B3KY51	cDNA FLJ46863 fis, clone UTERU3011558 OS=Homo sapiens PE=2 SV=1	1.02651	0.948474	1.03552	1.03252	0.961981	0.994997	0.993021	0.848332
B3KY60	cDNA FLJ16777 fis, clone BRHIP2029567, highly similar to Cell division cycle 5-like protein OS=Homo sapiens PE=2 SV=1	0.976025	0.99299	0.97947	0.98168	1.03732	1.03251	1.03494	0.137573
B3V096	BetaCstF-64 variant 2 OS=Homo sapiens GN=CSTF2 PE=2 SV=1	0.992131	1.00314	0.959227	1.0265	1.00571	1.01329	1.0308	0.10498
B4DDB3	cDNA FLJ57024, highly similar to Phosphorylase b kinase regulatory subunit beta OS=Homo sapiens PE=2 SV=1	0.993495	1.04016	1.06646	0.963801	0.915441	1.02064	0.935413	0.146754
B4DDR7	cDNA FLJ54845, highly similar to Transmembrane emp24 domain-containing protein 5 OS=Homo sapiens PE=2 SV=1	0.944208	1.09989	1.03401	1.04357	0.912327	0.965994	0.949249	0.427677
B4DDW4	cDNA FLJ56650, highly similar to Matrilysin (EC 3.4.24.23) OS=Homo sapiens PE=2 SV=1	1.27579	0.795789	0.833684	0.934737	1.02316	1.13684	1.06522	0.721044
B4DE59	cDNA FLJ60424, highly similar to Junction plakoglobin OS=Homo sapiens PE=2 SV=1	1.16435	1.01854	0.936585	0.93765	0.963725	0.979157	0.923405	0.304631
B4DEA8	cDNA FLJ56425, highly similar to Very-long-chain specific acyl-CoAdehydrogenase, mitochondrial (EC 1.3.99.-) OS=Homo sapiens PE=2 SV=1	1.04814	1.02104	0.913305	1.04818	1.00974	0.95959	1.01174	0.821679
B4DEF8	cDNA FLJ61100, highly similar to 39S ribosomal protein L45, mitochondrial OS=Homo sapiens PE=2 SV=1	1.02941	1.02294	0.985859	0.962821	0.991197	1.00777	0.974847	0.248523
B4DEG7	cDNA FLJ59238, highly similar to SNW domain-containing protein 1 OS=Homo sapiens PE=2 SV=1	0.942173	0.952297	0.963054	1.01768	1.08307	1.04173	1.09972	0.00901234
B4DFE9	cDNA FLJ59619, highly similar to Epoxide hydrolase 2 (EC 3.3.2.3) OS=Homo sapiens PE=2 SV=1	0.958525	1.11521	1.09677	0.894009	0.847926	1.08756	0.892442	0.268378
B4DHQ3	Phosphoserine aminotransferase OS=Homo sapiens PE=2 SV=1	1.03728	0.999634	1.02369	0.980991	1.02045	0.937958	0.960398	0.198469
B4DHW9	cDNA FLJ56439, highly similar to Pantothenate kinase 4 (EC 2.7.1.33) OS=Homo sapiens PE=2 SV=1	1.36943	1.0758	0.909621	0.878384	0.900875	0.865889	0.788454	0.154153
B4DI08	cDNA FLJ60091, highly similar to Hypoxia-inducible factor 1 alpha inhibitor(EC 1.14.11.16) OS=Homo sapiens PE=2 SV=1	0.991674	1.28361	0.947033	0.896368	0.965456	0.915855	0.862012	0.240163
B4DJ30	cDNA FLJ61290, highly similar to Neutral alpha-glucosidase AB OS=Homo sapiens PE=2 SV=1	1.01272	1.05611	1.00236	0.989016	0.97495	0.964847	0.953642	0.05685
B4DJ38	cDNA FLJ56092, highly similar to Pentatricopeptide repeat protein 1 OS=Homo sapiens PE=2 SV=1	1.09156	1.00935	1.06462	0.987594	0.912562	0.934313	0.895417	0.0284556
B4DJD0	cDNA FLJ60591, moderately similar to Gamma-aminobutyric-acid receptor beta-1 subunit OS=Homo sapiens PE=2 SV=1	0.955752	1.48142	0.828319	0.923894	0.780531	1.03009	0.837398	0.451844
B4DJQ5	cDNA FLJ59211, highly similar to Glucosidase 2 subunit beta OS=Homo sapiens PE=2 SV=1	0.977853	0.991122	1.00348	1.009	1.05036	0.968186	1.01854	0.500884
B4DJV9	cDNA FLJ60607, highly similar to Acyl-protein thioesterase 1 (EC 3.1.2.-) OS=Homo sapiens PE=2 SV=1	0.973623	0.946244	0.980053	0.995402	1.07505	1.02963	1.06902	0.0576908
B4DKM0	cDNA FLJ51883, highly similar to Mitochondrial 39S ribosomal protein L3 OS=Homo sapiens PE=2 SV=1	1.01701	0.926913	1.02832	1.04131	0.996264	0.990188	1.01868	0.633432
B4DKQ5	cDNA FLJ54710, highly similar to Target of Myb protein 1 OS=Homo sapiens PE=2 SV=1	0.939116	1.05663	0.939945	1.02696	1.0374	0.999945	1.04381	0.350513
B4DL54	Protein CHURC1-FNTB OS=Homo sapiens GN=CHURC1-FNTB PE=2 SV=1	0.96642	1.01145	0.987203	1.06745	1.01665	0.950832	1.02356	0.554868
B4DLC0	cDNA FLJ58476, highly similar to Poly(rC)-binding protein 2 OS=Homo sapiens PE=2 SV=1	0.950021	0.954977	1.01198	1.04337	1.06568	0.973978	1.05692	0.179086
B4DLM8	cDNA FLJ56105, highly similar to Nuclear valosin-containing protein-like OS=Homo sapiens PE=2 SV=1	1.0646	1.01475	0.949499	1.00629	0.996022	0.968833	0.98095	0.61334
B4DLN1	Uncharacterized protein OS=Homo sapiens PE=2 SV=1	1.03354	1.06182	1.02375	0.97946	0.955978	0.945448	0.923623	0.00642143
B4DLN7	cDNA FLJ59248, highly similar to Homo sapiens cytochrome P450, family 20, subfamily A, polypeptide 1, transcript variant 1, mRNA OS=Homo sapiens PE=2 SV=1	1.00933	1.01481	1.02359	1.03456	0.970927	0.946791	0.968683	0.296222
B4DLR3	cDNA FLJ54020, highly similar to Heterogeneous nuclear ribonucleoprotein U OS=Homo sapiens PE=2 SV=1	0.972527	0.956044	1.02027	0.952405	1.03568	1.06308	1.0347	0.425132
B4DLV7	cDNA FLJ60299, highly similar to Rab GDP dissociation inhibitor beta OS=Homo sapiens PE=2 SV=1	0.981388	0.978639	1.00589	1.01616	0.985934	1.03199	1.02298	0.229796
B4DM85	Kinesin-like protein OS=Homo sapiens PE=2 SV=1	1.03531	1.03624	0.969013	1.0112	0.981532	0.966695	0.973315	0.353962
B4DMB7	cDNA FLJ55986 OS=Homo sapiens PE=2 SV=1	1.17804	1.06528	0.913947	0.94362	0.988131	0.910979	0.900376	0.258715
B4DMM7	cDNA FLJ59722, highly similar to Retinoblastoma-binding protein 5 OS=Homo sapiens PE=2 SV=1	1.10552	1.07556	1.05655	0.909073	0.853193	1.0001	0.853203	0.0246456
B4DMS5	cDNA FLJ57399, highly similar to HIV-1 Rev-binding protein 2 OS=Homo sapiens PE=2 SV=1	1	0.994938	0.983866	0.981968	1.04397	0.995255	1.01423	0.507582
B4DN31	cDNA FLJ55809 OS=Homo sapiens PE=2 SV=1	1.36578	0.997761	0.944036	0.820467	0.965142	0.906812	0.814016	0.214297
B4DN86	cDNA FLJ56047, highly similar to A kinase anchor protein 1, mitochondrial OS=Homo sapiens PE=2 SV=1	1.53707	0.941289	0.949733	0.897382	0.843006	0.831523	0.750246	0.223392
B4DNA3	Adenylyl cyclase-associated protein OS=Homo sapiens PE=2 SV=1	0.785839	0.903035	0.967911	1.03593	1.09557	1.21172	1.25837	0.0367676
B4DNB9	cDNA FLJ53069, highly similar to AP-2 complex subunit mu-1 OS=Homo sapiens PE=2 SV=1	1.01915	1.05315	1.0269	0.957607	0.924898	1.01829	0.935981	0.0864389
B4DND3	cDNA FLJ55760, highly similar to Squalene synthetase (EC 2.5.1.21) OS=Homo sapiens PE=2 SV=1	0.998841	0.929577	0.953378	1.16999	0.952041	0.996167	1.08203	0.32058
B4DNE1	cDNA FLJ52708, highly similar to Basigin OS=Homo sapiens PE=2 SV=1	1.0098	1.05789	0.963774	1.00107	1.05515	0.912318	0.97924	0.694746
B4DNH2	cDNA FLJ58596, highly similar to Eukaryotic initiation factor 4A-I (EC 3.6.1.-) OS=Homo sapiens PE=2 SV=1	1.01674	0.995718	0.883612	0.896847	1.10705	1.10004	1.07177	0.437216
B4DNK0	cDNA FLJ55582, highly similar to Homo sapiens DPH1 homolog (DPH1), mRNA OS=Homo sapiens PE=2 SV=1	1.11619	1.11164	1.04082	0.927125	0.945317	0.858906	0.835619	0.00753156
B4DNR0	cDNA FLJ60315 OS=Homo sapiens PE=2 SV=1	0.932802	1.1361	0.912301	0.944761	1.06093	1.0131	1.01261	0.881656
B4DP06	cDNA FLJ57133, highly similar to Bifunctional purine biosynthesis protein PURH OS=Homo sapiens PE=2 SV=1	1.00334	1.10057	0.973534	0.943904	0.973179	1.00547	0.949668	0.289038
B4DP31	Phosphoribosyl pyrophosphate synthase-associated protein 1 OS=Homo sapiens GN=PRPSAP1 PE=1 SV=1	1.00295	1.02066	1.01744	0.951435	0.954655	1.05286	0.973002	0.462621
B4DP80	cDNA FLJ56357, highly similar to Homo sapiens apolipoprotein A-I binding protein (APOA1BP), mRNA OS=Homo sapiens PE=2 SV=1	0.949689	0.972753	0.99709	0.99314	1.06106	1.02627	1.05512	0.0882781
B4DPD5	cDNA FLJ56307, highly similar to Ubiquitin thioesterase protein OTUB1 (EC 3.4.-.-) OS=Homo sapiens PE=2 SV=1	1.05786	1.0129	0.964134	0.988069	1.01648	0.960555	0.977003	0.501347
B4DPG9	cDNA FLJ59630, highly similar to Growth hormone-inducible transmembrane protein OS=Homo sapiens PE=2 SV=1	1.02597	1.0163	1.03986	1.00302	0.982488	0.932367	0.946708	0.0681423
B4DPM7	cDNA FLJ55739, highly similar to 26S proteasome non-ATPase regulatory subunit 3 OS=Homo sapiens PE=2 SV=1	1.00653	1.05061	0.982041	1.01878	0.945306	0.996735	0.974214	0.427378
B4DR36	cDNA FLJ56414, highly similar to Homo sapiens proline-, glutamic acid-, leucine-rich protein 1 (PELP1), mRNA OS=Homo sapiens PE=2 SV=1	1.00066	1.05109	1.03724	0.957647	0.981872	0.97149	0.942382	0.0232885
B4DR52	Histone H2B OS=Homo sapiens PE=2 SV=1	0.973577	0.937822	1.02387	0.974705	1.02506	1.06496	1.0441	0.298249
B4DR61	Protein transport protein Sec61 subunit alpha isoform 1 OS=Homo sapiens GN=SEC61A1 PE=1 SV=1	1.11393	1.05515	1.02782	0.951401	0.933086	0.918607	0.876815	0.00839555
B4DRC8	cDNA FLJ50047 OS=Homo sapiens PE=2 SV=1	1.02947	1.05011	0.982797	0.941511	1.09948	0.896634	0.959261	0.555124
B4DRF2	cDNA FLJ58124, highly similar to Complement factor I (EC 3.4.21.45) OS=Homo sapiens PE=2 SV=1	1.0624	1.04298	1.04945	0.987222	0.997179	0.86077	0.901846	0.0801302
B4DRL5	cDNA FLJ60834, highly similar to Engulfment and cell motility protein 2 (CED-12 homolog A) OS=Homo sapiens PE=2 SV=1	0.928508	1.00618	0.976169	1.08032	0.990291	1.01853	1.06125	0.163809
B4DRM3	cDNA FLJ54492, highly similar to Eukaryotic translation initiation factor 4B OS=Homo sapiens PE=2 SV=1	1.03552	0.97751	1.0005	1.00485	1.00906	0.972565	0.99102	0.681644
B4DRS6	Sideroflexin OS=Homo sapiens PE=2 SV=1	0.981472	1.01496	0.906569	1.08214	0.994353	1.02051	1.06683	0.192271
B4DS05	cDNA FLJ59403, highly similar to Nucleosome assembly protein 1-like 4 OS=Homo sapiens PE=2 SV=1	0.966921	1.01175	1.01713	0.990906	1.00231	1.01099	1.00281	0.876641
B4DS41	cDNA FLJ55173, highly similar to Nuclear distribution protein nudE-like 1 OS=Homo sapiens PE=2 SV=1	1.00617	1.03946	0.909988	0.913687	0.909988	1.22072	1.03004	0.801282
B4DS79	cDNA FLJ56828, highly similar to Adapter-relatedprotein complex 1 beta-1 subunit OS=Homo sapiens PE=2 SV=1	0.97999	0.960457	1.00238	0.985231	1.08814	0.983802	1.03885	0.356568
B4DT57	cDNA FLJ61383, highly similar to Serine/threonine-protein kinase 24 (EC 2.7.11.1) OS=Homo sapiens PE=2 SV=1	0.896581	0.999789	1.0726	1.15618	0.891515	0.983326	1.0209	0.834691
B4DTU7	10-formyltetrahydrofolate dehydrogenase OS=Homo sapiens PE=2 SV=1	1.02997	1.03474	0.91912	0.930788	1.1074	0.97799	1.01084	0.876111
B4DU42	cDNA FLJ56153, highly similar to Homo sapiens transforming growth factor beta regulator 4 (TBRG4), transcript variant 1, mRNA OS=Homo sapiens PE=2 SV=1	0.941391	0.994151	1.01795	1.03153	1.03081	0.984176	1.0315	0.322813
B4DUC8	S-methyl-5'-thioadenosine phosphorylase OS=Homo sapiens GN=MTAP PE=1 SV=1	1.00145	0.969106	0.961435	0.96807	1.01389	1.08605	1.04639	0.281606
B4DUM4	cDNA FLJ53745, highly similar to Transcription elongation factor A protein 3 OS=Homo sapiens PE=2 SV=1	0.953212	1.18874	0.994449	0.947661	0.99207	0.92387	0.913021	0.293818
B4DUP2	cDNA FLJ56155, highly similar to UTP--glucose-1-phosphate uridylyltransferase 2 (EC 2.7.7.9) OS=Homo sapiens PE=2 SV=1	0.998248	1.02779	1.01882	1.00109	0.997351	0.956697	0.970533	0.147622
B4DUQ1	cDNA FLJ54552, highly similar to Heterogeneous nuclear ribonucleoprotein K OS=Homo sapiens PE=2 SV=1	0.956956	0.977748	1.00656	1.01797	1.02826	1.01251	1.03994	0.060539
B4DUT8	Calponin OS=Homo sapiens GN=CNN2 PE=1 SV=1	0.894621	0.924877	0.959322	1.03388	1.07655	1.11075	1.15919	0.00709943
B4DVA0	cDNA FLJ56039, highly similar to 5-aminolevulinate synthase, nonspecific, mitochondrial (EC 2.3.1.37) OS=Homo sapiens PE=2 SV=1	0.95279	1.034	0.975569	1.00132	1.01023	1.02608	1.02541	0.37656
B4DVA7	Beta-hexosaminidase OS=Homo sapiens PE=2 SV=1	1.04761	1.08762	0.918389	1.01159	1.01326	0.92153	0.964883	0.579651
B4DVM9	cDNA FLJ50247, highly similar to Jumonji/ARID domain-containing protein 1A (Fragment) OS=Homo sapiens PE=2 SV=1	1.00396	0.926232	1.01691	0.973732	0.99964	1.07953	1.0359	0.454383
B4DW13	HCG23341, isoform CRA_d OS=Homo sapiens GN=hCG_23341 PE=2 SV=1	0.95574	1.06622	0.977038	0.981032	1.07022	0.94975	1.00067	0.989911
B4DX46	cDNA FLJ52663, highly similar to SET and MYND domain-containing protein 5 OS=Homo sapiens PE=2 SV=1	0.947225	1.01243	1.02297	0.972213	0.997202	1.04796	1.01165	0.73971
B4DX69	cDNA FLJ55158, highly similar to Thioredoxin, mitochondrial OS=Homo sapiens PE=2 SV=1	1.06773	0.966134	0.946571	0.976862	1.03366	1.00905	1.01313	0.76631
B4DYF4	cDNA FLJ56176, highly similar to Poly(A) polymerase alpha (EC 2.7.7.19) OS=Homo sapiens PE=2 SV=1	0.990262	1.04449	1.0147	0.967348	1.05824	0.924957	0.967564	0.479519
B4DYU2	cDNA FLJ55996, highly similar to Conserved oligomeric Golgi complex component 8 OS=Homo sapiens PE=2 SV=1	0.962127	1.04959	0.946691	0.970702	1.02387	1.04702	1.02812	0.518445
B4DZF2	cDNA FLJ59571, highly similar to Eukaryotic translation initiation factor 4gamma 2 OS=Homo sapiens PE=2 SV=1	0.995298	0.95092	0.962027	0.985331	1.01325	1.09318	1.0631	0.155058
B4DZK0	cDNA FLJ56391, highly similar to Cysteine protease ATG4B (EC 3.4.22.-) OS=Homo sapiens PE=2 SV=1	1.05968	1.18364	0.98601	0.881884	0.947406	0.941385	0.857973	0.0673014
B4DZV8	cDNA FLJ52816, highly similar to MLN 64 protein OS=Homo sapiens PE=2 SV=1	0.759912	1.72467	1.00441	0.773128	0.839207	0.898678	0.719697	0.326537
B4DZZ9	cDNA FLJ57688, highly similar to Coiled-coil domain-containing protein 12 OS=Homo sapiens PE=2 SV=1	1.02356	1.07894	1.05744	0.959713	1.00141	0.878923	0.898763	0.0537442
B4E0L0	cDNA FLJ54030, highly similar to Polymerase delta-interacting protein 3 OS=Homo sapiens PE=2 SV=1	1.03275	1.02603	1.03219	0.936095	0.976024	0.996921	0.941145	0.0279394
B4E0T2	Peroxisomal targeting signal 1 receptor OS=Homo sapiens GN=PEX5 PE=1 SV=1	1.08122	1.03139	1.02541	0.983558	0.994519	0.883906	0.912036	0.0796981
B4E0X1	Beta-2-microglobulin OS=Homo sapiens PE=2 SV=1	0.969123	1.06874	0.917565	1.05826	1.00146	0.984853	1.03016	0.581617
B4E0Y9	Serine/threonine-protein kinase 26 OS=Homo sapiens GN=STK26 PE=1 SV=1	0.963561	1.02575	0.975549	0.999525	1.04418	0.991433	1.0237	0.404103
B4E1C1	cDNA FLJ55943, highly similar to Death domain-associated protein 6 OS=Homo sapiens PE=2 SV=1	0.954636	1.09006	1.12326	0.959947	0.893561	0.978535	0.893965	0.124113
B4E1C2	Kininogen 1, isoform CRA_b OS=Homo sapiens GN=KNG1 PE=2 SV=1	1.08199	1.05265	0.980444	0.873261	0.959007	1.05265	0.926114	0.269807
B4E1H4	cDNA FLJ54226, highly similar to Transmembrane protein 9 OS=Homo sapiens PE=2 SV=1	0.973372	1.05393	1.10495	0.976057	1.04587	0.845827	0.915559	0.27647
B4E1J8	cDNA FLJ56285, highly similar to ADP-ribosylation factor-like protein 8B OS=Homo sapiens PE=2 SV=1	1.04263	0.972568	0.977843	1.02089	0.967082	1.01899	1.00465	0.878936
B4E1U9	cDNA FLJ54776, highly similar to Cell division control protein 42 homolog OS=Homo sapiens PE=2 SV=1	0.985626	0.94362	0.952853	1.0463	1.02002	1.05158	1.08182	0.00806346
B4E284	cDNA FLJ51188, highly similar to N-acetylglucosamine-6-sulfatase (EC3.1.6.14) OS=Homo sapiens PE=2 SV=1	1.01397	1.07216	0.981879	1.01038	1.01014	0.911471	0.955663	0.343314
B4E2A6	cDNA FLJ55508, highly similar to Sad1/unc-84-like protein 2 OS=Homo sapiens PE=2 SV=1	0.967362	1.04675	0.996728	0.986825	1.03548	0.96685	0.992798	0.826337
B4E2J2	cDNA FLJ51755, highly similar to Glutathione S-transferase Mu 3 (EC 2.5.1.18) OS=Homo sapiens PE=2 SV=1	0.943207	0.925272	0.929348	1.07527	1.0875	1.0394	1.14452	0.000943975
B4E2L0	cDNA FLJ54730, highly similar to cAMP-dependent protein kinase, beta-2-catalytic subunit (EC 2.7.11.11) OS=Homo sapiens PE=2 SV=1	0.931822	1.00035	0.97751	1.06357	1.03329	0.993448	1.06208	0.103085
B4E2Q0	Calcium-transporting ATPase OS=Homo sapiens GN=ATP2C1 PE=1 SV=1	0.954662	1.04192	0.944397	1.05731	1.08811	0.913601	1.04014	0.560374
B4E320	cDNA FLJ50065, highly similar to MAM domain-containing protein 2 OS=Homo sapiens PE=2 SV=1	1.08621	0.892241	0.99569	1.08621	1.00862	0.931034	1.01739	0.821884
B4E3T4	HCG2043421, isoform CRA_c OS=Homo sapiens GN=RBPMS PE=1 SV=1	1.01636	0.879346	0.957055	0.97546	1.13701	1.03476	1.10323	0.186522
B5BTY5	Mitogen-activated protein kinase OS=Homo sapiens GN=MAPK13 PE=2 SV=1	0.973989	1.07552	1.01442	0.983391	0.936384	1.0163	0.958269	0.319572
B5BU01	Eukaryotic translation initiation factor 2 beta OS=Homo sapiens GN=EIF2S2 PE=2 SV=1	1.05605	0.951662	1.03025	0.977202	0.997469	0.987368	0.975009	0.472405
B5BU16	Mitogen-activated protein kinase kinase 6 OS=Homo sapiens GN=MAP2K6 PE=2 SV=1	0.950507	1.04618	0.992752	1.02009	1.00145	0.989025	1.00707	0.820809
B5BU61	Histone deacetylase OS=Homo sapiens GN=HDAC1 PE=2 SV=1	0.977363	1.04502	0.976096	0.965453	1.0473	0.988766	1.00101	0.977198
B5BU77	Protein kinase C eta type OS=Homo sapiens GN=PRKCH PE=2 SV=1	0.952643	0.903857	1.00472	1.03769	1.03967	1.06142	1.097	0.0371577
B5BU81	YKT6 v-SNARE protein OS=Homo sapiens GN=YKT6 PE=2 SV=1	1.01243	1.0323	1.01641	1.01773	0.942466	0.978664	0.960055	0.145153
B5BU83	Stathmin OS=Homo sapiens GN=STMN1 PE=2 SV=1	1.00814	1.01173	1.03772	0.949508	0.98092	1.01198	0.962331	0.131578
B5BUB1	RuvB-like 1 (Fragment) OS=Homo sapiens GN=RUVBL1 PE=2 SV=1	1.02964	0.986606	1.00596	0.990043	0.999082	0.988678	0.985311	0.314076
B5BUB5	Autoantigen La (Fragment) OS=Homo sapiens GN=SSB PE=2 SV=1	0.925925	0.974758	0.980806	1.04037	1.07852	0.999623	1.08226	0.0509643
B5BUD2	Replication factor C 2 isoform 1 (Fragment) OS=Homo sapiens GN=RFC2 PE=2 SV=1	0.990982	1.07033	1.02665	0.927165	0.977636	1.00724	0.94303	0.147899
B5BUG9	Receptor protein serine/threonine kinase (Fragment) OS=Homo sapiens GN=BMPR1A PE=2 SV=1	1.03608	1.11599	1.01423	0.975299	0.969835	0.88856	0.894953	0.056658
B5BUI8	Dual specificity phosphatase 3 (Fragment) OS=Homo sapiens GN=DUSP3 PE=2 SV=1	0.954271	0.978298	0.906991	1.06728	1.00078	1.09239	1.113	0.036005
B5MCA4	Epithelial cell adhesion molecule OS=Homo sapiens GN=EPCAM PE=1 SV=1	0.983392	1.0128	1.00953	0.976858	1.03077	0.986659	0.996196	0.850877
B5ME19	Eukaryotic translation initiation factor 3 subunit C-like protein OS=Homo sapiens GN=EIF3CL PE=3 SV=1	0.996023	0.983771	0.99076	1.01154	1.01366	1.00424	1.01983	0.0125399
B7Z232	cDNA FLJ59496, highly similar to Beta-chimaerin OS=Homo sapiens PE=2 SV=1	1.05405	1.18378	1.05405	1.15135	0.859459	0.697297	0.82266	0.236079
B7Z2B5	cDNA FLJ54713, highly similar to Gephyrin OS=Homo sapiens PE=2 SV=1	0.968018	1.01019	1.01691	0.91485	1.10185	0.988185	1.00326	0.956773
B7Z2F5	cDNA FLJ55918, highly similar to Echinoderm microtubule-associated protein-like 2 OS=Homo sapiens PE=2 SV=1	1.06106	1.1871	1.09331	0.844162	0.81192	1.00244	0.795614	0.0312653
B7Z2N5	cDNA FLJ51840, highly similar to Alpha-actinin-2 OS=Homo sapiens PE=2 SV=1	1.04271	1.03293	0.849038	1.04663	0.870558	1.15813	1.05151	0.65676
B7Z2P5	cDNA FLJ56478, highly similar to Homo sapiens COBL-like 1 (COBLL1), mRNA OS=Homo sapiens PE=2 SV=1	1.13432	1.05706	1.00876	0.919692	0.99374	0.886425	0.874916	0.0510304
B7Z2P6	cDNA FLJ55296, highly similar to Homo sapiens WD repeat domain 42A (WDR42A), mRNA OS=Homo sapiens PE=2 SV=1	0.956159	1.24008	1.0334	1.00626	0.933194	0.830898	0.857789	0.196326
B7Z3K9	Fructose-bisphosphate aldolase OS=Homo sapiens PE=2 SV=1	0.966736	1.1677	0.925279	1.0384	1.03326	0.868621	0.960965	0.691689
B7Z532	cDNA FLJ51028, highly similar to 60 kDa heat shock protein, mitochondrial OS=Homo sapiens PE=2 SV=1	0.870823	0.979466	0.882584	1.10771	1.04275	1.11667	1.19549	0.0127984
B7Z5V6	cDNA FLJ57046, highly similar to Lysosomal alpha-glucosidase (EC 3.2.1.20) OS=Homo sapiens PE=2 SV=1	1.81707	1.15854	0.957317	0.719512	0.609756	0.737805	0.525581	0.0770208
B7Z5W1	cDNA FLJ54854, highly similar to Junctional adhesion molecule A OS=Homo sapiens PE=2 SV=1	1.25111	1.09472	0.892562	0.930706	0.93452	0.896376	0.852768	0.202903
B7Z683	Active breakpoint cluster region-related protein OS=Homo sapiens GN=ABR PE=1 SV=1	0.902857	0.895238	1.04762	1.04381	1.03238	1.0781	1.10843	0.116177
B7Z6C9	cDNA FLJ61658, highly similar to Transmembrane 9 superfamily protein member 1 OS=Homo sapiens PE=2 SV=1	1.05195	1.06394	0.921279	0.98961	0.963836	1.00939	0.975528	0.629865
B7Z6F7	cDNA FLJ61705, highly similar to Symplekin OS=Homo sapiens PE=2 SV=1	0.990487	1.02817	0.982568	0.955532	1.00906	1.03418	0.999181	0.977353
B7Z6K5	cDNA FLJ54805, highly similar to Ionized calcium-binding adapter molecule 2 OS=Homo sapiens PE=2 SV=1	1.03455	1.04042	0.977836	1.0189	1.04042	0.887875	0.965407	0.533139
B7Z6M0	cDNA FLJ56370, highly similar to Homo sapiens FK506 binding protein 8, 38kDa (FKBP8), mRNA OS=Homo sapiens PE=2 SV=1	1.00752	1.04721	0.990984	0.926021	0.975629	1.05264	0.969984	0.493021
B7Z6Q5	Beta-galactosidase OS=Homo sapiens PE=2 SV=1	0.948811	1.07589	0.97067	0.977709	1.04822	0.978697	1.00309	0.949321
B7Z6V4	cDNA FLJ50239, highly similar to Arylsulfatase E (EC 3.1.6.-) OS=Homo sapiens PE=2 SV=1	1.125	1.097	1.05317	0.866883	1.00568	0.852273	0.83197	0.0260454
B7Z6Z4	Myosin light polypeptide 6 OS=Homo sapiens GN=MYL6 PE=1 SV=1	0.930797	1.04276	0.975938	1.0397	0.986175	1.02463	1.03424	0.405195
B7Z766	cDNA FLJ54564, highly similar to 150 kDa oxygen-regulated protein (Orp150) OS=Homo sapiens PE=2 SV=1	0.956811	1.27575	0.817276	0.837209	1.35548	0.757475	0.96732	0.892788
B7Z7F0	cDNA FLJ56420, highly similar to Aspartyl aminopeptidase (EC 3.4.11.21) OS=Homo sapiens PE=2 SV=1	1.00828	1.03753	1.00919	0.992433	1.00401	0.948555	0.963994	0.132168
B7Z7G4	cDNA FLJ60939, highly similar to NAD-dependent deacetylase sirtuin-3, mitochondrial (EC 3.5.1.-) OS=Homo sapiens PE=2 SV=1	1.01037	1.08224	0.926054	0.988252	1.06427	0.928818	0.987637	0.845327
B7Z7U0	cDNA FLJ61739, highly similar to Serine/arginine repetitive matrix protein 1 OS=Homo sapiens PE=2 SV=1	1.00056	1.16006	1.10242	0.92818	0.868536	0.940243	0.838776	0.0273674
B7Z7X3	cDNA FLJ51770, highly similar to Microsomal triglyceride transfer protein large subunit OS=Homo sapiens PE=2 SV=1	1.01165	1.11164	1.02866	0.947897	0.98774	0.912421	0.903588	0.0551643
B7Z8E7	cDNA FLJ55400, highly similar to Protein OS-9 OS=Homo sapiens PE=2 SV=1	1.07585	1.04456	0.989785	0.894588	0.996305	0.998913	0.92914	0.159507
B7Z8Q2	cDNA FLJ55606, highly similar to Alpha-2-HS-glycoprotein OS=Homo sapiens PE=2 SV=1	1.22771	0.992343	0.958103	0.81597	0.893195	1.11268	0.887886	0.388208
B7ZB41	cDNA, FLJ79405, highly similar to Homo sapiens solute carrier family 25, member 24, transcript variant 1, mRNA OS=Homo sapiens PE=2 SV=1	0.922362	0.937662	0.955148	1.12126	1.00924	1.05432	1.13131	0.0220485
B7ZC38	Endophilin-B2 OS=Homo sapiens GN=SH3GLB2 PE=1 SV=1	1.05458	1.64969	1.16456	0.744196	0.70387	0.683096	0.550853	0.034409
B7ZKM6	Uveal autoantigen with coiled-coil domains and ankyrin repeats OS=Homo sapiens GN=UACA PE=2 SV=1	0.919696	1.09712	0.926207	0.986435	0.988063	1.08247	1.03872	0.596843
B7ZKR9	DNA-directed RNA polymerase OS=Homo sapiens GN=POLR1A PE=2 SV=1	1.04672	1.08918	1.01316	0.948134	0.931802	0.970999	0.905328	0.0159451
B7ZKS3	Ubiquitin specific peptidase 48 OS=Homo sapiens GN=USP48 PE=2 SV=1	1.31016	0.893115	0.893115	1.04262	0.948197	0.912787	0.937738	0.679147
B7ZKT9	KIAA1033 protein OS=Homo sapiens GN=KIAA1033 PE=2 SV=1	1.19948	0.949093	0.911077	1.02447	0.973345	0.942539	0.961011	0.692716
B7ZLI5	Family with sequence similarity 98, member C OS=Homo sapiens GN=FAM98C PE=2 SV=1	1.10514	1.07194	1.06245	0.863241	0.858498	1.03874	0.852123	0.0581431
B7ZLQ5	Probable global transcription activator SNF2L1 OS=Homo sapiens GN=SMARCA1 PE=1 SV=1	1.00353	0.977706	1.09078	0.975972	0.970639	0.981368	0.953112	0.234706
B7ZLW0	LPP protein OS=Homo sapiens GN=LPP PE=2 SV=1	0.9236	0.983391	0.979503	1.01207	1.10978	0.991655	1.07865	0.140521
B7ZLW8	5-methyltetrahydrofolate-homocysteine methyltransferase OS=Homo sapiens GN=MTR PE=2 SV=1	1.00277	0.977839	0.867036	1.00554	1.14958	0.99723	1.107	0.191541
B7ZM63	JMJD2B protein OS=Homo sapiens GN=JMJD2B PE=2 SV=1	1.02368	1.16573	0.942503	0.998873	0.872604	0.996618	0.915767	0.31953
B7ZM99	MTHFD1L protein OS=Homo sapiens GN=MTHFD1L PE=1 SV=1	0.937024	1.07731	1.00036	0.999456	1.03013	0.955717	0.990247	0.841536
B7ZMD6	IRGQ protein OS=Homo sapiens GN=IRGQ PE=2 SV=1	0.949791	1.00991	0.970047	1.02758	0.964375	1.0783	1.04796	0.278562
B7ZMF2	Fanconi anemia, complementation group I OS=Homo sapiens GN=FANCI PE=2 SV=1	1.07702	1.08142	0.966363	0.939956	0.963848	0.971393	0.920121	0.0986916
B8ZWD9	Diazepam binding inhibitor, splice form 1D(2) OS=Homo sapiens GN=DBI PE=2 SV=1	1.04276	1.00645	0.998973	0.994647	0.986256	0.970918	0.968388	0.102187
B8ZZN6	Small ubiquitin-related modifier 1 OS=Homo sapiens GN=SUMO1 PE=1 SV=1	0.995138	1.04505	1.00112	0.945227	1.03543	0.978036	0.972834	0.420364
B9A6K8	TBC1 domain family, member 9B OS=Homo sapiens GN=TBC1D9B PE=2 SV=1	1.00432	1.1271	0.922782	0.96307	0.978417	1.00432	0.96451	0.583056
B9EH95	Armadillo repeat gene deletes in velocardiofacial syndrome OS=Homo sapiens GN=ARVCF PE=2 SV=1	0.946372	0.785489	1.28707	0.851735	1.04101	1.08833	0.987461	0.942569
B9EKV4	Aldehyde dehydrogenase 9 family, member A1 OS=Homo sapiens GN=ALDH9A1 PE=2 SV=1	1.03973	1.20089	1.04866	0.920982	0.896429	0.893304	0.824104	0.0220184
B9ZVT1	RNA-binding protein 12B OS=Homo sapiens GN=RBM12B PE=1 SV=2	1.07484	1.05772	0.988055	0.904812	0.948736	1.02584	0.922699	0.143155
C0JYY2	Apolipoprotein B (Including Ag(X) antigen) OS=Homo sapiens GN=APOB PE=4 SV=1	1.04339	1.10971	1.16021	0.909695	0.87554	0.901455	0.810878	0.00410922
C1PHA2	Tyrosine-protein kinase receptor OS=Homo sapiens GN=KIF5B-ALK PE=2 SV=1	0.995303	0.983202	0.995857	0.996412	1.01537	1.01386	1.01724	0.0807045
C9J2R5	Lipoma-preferred partner (Fragment) OS=Homo sapiens GN=LPP PE=1 SV=6	0.925629	1.1657	1.03493	0.948075	0.987598	0.938072	0.919229	0.301565
C9J7E5	Transportin-3 OS=Homo sapiens GN=TNPO3 PE=1 SV=1	0.990371	1.10348	1.0182	0.961907	0.955535	0.97051	0.927991	0.094997
C9JA08	60S ribosomal export protein NMD3 OS=Homo sapiens GN=NMD3 PE=1 SV=1	1.06174	1.11133	1.04861	0.926106	0.889645	0.962567	0.862381	0.00651699
C9JA93	TBC1 domain family member 15 (Fragment) OS=Homo sapiens GN=TBC1D15 PE=1 SV=1	0.908363	1.29356	1.01675	1.00884	0.928282	0.844212	0.864124	0.305421
C9JCC6	Dr1-associated corepressor OS=Homo sapiens GN=DRAP1 PE=1 SV=1	1.02485	1.12304	0.988033	0.994784	0.957963	0.911322	0.913307	0.125949
C9JEH3	Angio-associated migratory cell protein OS=Homo sapiens GN=AAMP PE=1 SV=1	1.03968	1.02782	1.006	0.990302	0.958147	0.978053	0.952173	0.02273
C9JEJ2	Choline-phosphate cytidylyltransferase A OS=Homo sapiens GN=PCYT1A PE=1 SV=1	1.00149	0.96772	0.962895	1.02424	0.978748	1.06491	1.04631	0.177463
C9JIF9	Acylamino-acid-releasing enzyme OS=Homo sapiens GN=APEH PE=1 SV=1	1.01557	1.02651	0.995025	1.01351	0.985481	0.9639	0.97556	0.220824
C9JJ19	28S ribosomal protein S34, mitochondrial OS=Homo sapiens GN=MRPS34 PE=1 SV=2	1.01991	0.996444	1.01626	1.00818	1.01534	0.943863	0.97849	0.413828
C9JJQ8	Tubulin alpha-4A chain (Fragment) OS=Homo sapiens GN=TUBA4A PE=1 SV=1	1.58882	0.947368	0.690789	0.789474	0.907895	1.07566	0.859327	0.617188
C9JMV9	Protein ABHD14A-ACY1 OS=Homo sapiens GN=ABHD14A-ACY1 PE=4 SV=1	0.985234	1.0981	0.931777	1.01843	1.03308	0.933379	0.989977	0.870656
C9JRL4	Malate dehydrogenase, cytoplasmic (Fragment) OS=Homo sapiens GN=MDH1 PE=1 SV=6	0.953139	1.0221	0.880637	1.20955	0.8771	1.05747	1.10093	0.409514
C9JRZ6	MICOS complex subunit MIC19 OS=Homo sapiens GN=CHCHD3 PE=1 SV=1	1.03272	0.979058	0.98475	0.987319	1.00967	1.00648	1.00232	0.905957
D1MI96	Galactokinase (Fragment) OS=Homo sapiens GN=GALK PE=4 SV=1	0.857999	1.15513	0.948766	1.07806	1.08406	0.875981	1.02573	0.830765
D2CFK9	Nucleolar GTP-binding protein 1 OS=Homo sapiens GN=GTPBP4 PE=3 SV=1	1.00629	0.974867	0.966215	1.07673	0.975238	1.00066	1.03571	0.345403
D3DNI2	Profilin (Fragment) OS=Homo sapiens GN=PFN2 PE=3 SV=1	1.07186	1.14371	1.02102	0.913107	0.942382	0.907917	0.853801	0.0132291
D3DP46	Signal peptidase complex subunit 3 homolog (S. cerevisiae), isoform CRA_a OS=Homo sapiens GN=SPCS3 PE=4 SV=1	1.03543	1.04478	0.979094	0.993918	0.963129	0.983655	0.961235	0.152673
D3DPK5	SH3 domain binding glutamic acid-rich protein like 3, isoform CRA_a (Fragment) OS=Homo sapiens GN=SH3BGRL3 PE=4 SV=1	0.951184	0.866398	0.895944	1.10479	1.03267	1.14902	1.21115	0.0104719
D3DPU2	Adenylyl cyclase-associated protein OS=Homo sapiens GN=CAP1 PE=3 SV=1	0.951414	0.937978	0.986568	1.08497	1.00865	1.03042	1.08626	0.0372611
D3DQR0	Protein kinase C and casein kinase substrate in neurons 3, isoform CRA_b OS=Homo sapiens GN=PACSIN3 PE=4 SV=1	1.14495	1.05365	0.985671	0.927691	0.981006	0.907031	0.884261	0.074167
D3DQU2	Tripeptidyl peptidase I, isoform CRA_a OS=Homo sapiens GN=TPP1 PE=4 SV=1	1.04728	1.05633	0.94676	0.95927	1.01726	0.973104	0.966975	0.440204
D3DR65	SPFH domain family, member 1, isoform CRA_a OS=Homo sapiens GN=SPFH1 PE=4 SV=1	1.04449	1.04844	1.0509	0.95515	0.995113	0.905913	0.908503	0.0207037
D3DRR6	Inter-alpha (Globulin) inhibitor H2, isoform CRA_a OS=Homo sapiens GN=ITIH2 PE=4 SV=1	1.18149	1.0243	1.10797	0.872174	0.965984	0.848088	0.810635	0.0225361
D3DS77	KIAA0323, isoform CRA_a OS=Homo sapiens GN=KIAA0323 PE=4 SV=1	1.04449	0.839458	0.738878	0.83559	0.866538	1.67505	1.28761	0.433572
D3DSM8	Formiminotransferase cyclodeaminase, isoform CRA_a OS=Homo sapiens GN=FTCD PE=4 SV=1	0.995561	1.11652	0.977864	0.976182	1.01733	0.916543	0.941781	0.316962
D3DSQ1	N-acylsphingosine amidohydrolase (Acid ceramidase) 1, isoform CRA_c OS=Homo sapiens GN=ASAH1 PE=4 SV=1	1.08118	1.18196	0.981364	0.859474	0.962649	0.933376	0.849283	0.0676993
D3DSR7	Bridging integrator 3, isoform CRA_b OS=Homo sapiens GN=BIN3 PE=4 SV=1	1.01306	1.05679	0.960219	0.960219	0.983905	1.02581	0.980156	0.585847
D3DSW3	Proline synthetase co-transcribed homolog (Bacterial), isoform CRA_b OS=Homo sapiens GN=PROSC PE=3 SV=1	0.970334	0.979479	0.958903	0.978825	1.06962	1.04284	1.06277	0.0920168
D3DSY9	Farnesyltransferase, CAAX box, alpha, isoform CRA_a OS=Homo sapiens GN=FNTA PE=4 SV=1	0.997895	1.04842	0.999838	1.01344	1.05036	0.89004	0.969697	0.58036
D3DTX6	Neurabin-2 OS=Homo sapiens GN=PPP1R9B PE=1 SV=1	0.912718	0.935162	0.905237	1.2419	0.950125	1.05486	1.17935	0.127552
D3DU92	RNA binding protein S1 OS=Homo sapiens GN=RNPS1 PE=1 SV=1	1.0558	1.0544	1.03329	0.886284	1.00938	0.960844	0.908704	0.0588816
D3DUE7	Cytokine-like nuclear factor n-pac, isoform CRA_a OS=Homo sapiens GN=N-PAC PE=4 SV=1	1.05529	1.09588	0.995237	0.935597	0.962104	0.955891	0.906937	0.0322714
D3DUP1	WNK lysine deficient protein kinase 1, isoform CRA_b OS=Homo sapiens GN=WNK1 PE=4 SV=1	0.972368	0.75267	0.888625	1.09205	1.06832	1.22597	1.29563	0.0331207
D3DUW5	Dynamin 1-like, isoform CRA_c OS=Homo sapiens GN=DNM1L PE=3 SV=1	0.977929	0.985442	0.964065	0.989608	1.00791	1.07505	1.04958	0.14442
D3DVS1	Transmembrane protein 128 OS=Homo sapiens GN=TMEM128 PE=1 SV=1	1.0924	1.03132	0.977291	0.935004	0.993735	0.970243	0.934848	0.145922
D3DWY7	von Hippel-Lindau binding protein 1, isoform CRA_b OS=Homo sapiens GN=VBP1 PE=4 SV=1	1.00779	1.02032	0.981806	0.952223	0.998221	1.03964	0.993409	0.822907
D4QEZ8	Short-chain acyl-CoA dehydrogenase OS=Homo sapiens GN=ACADS PE=2 SV=1	1.01463	1.06943	0.964602	0.975972	1.05283	0.922535	0.968076	0.539705
D6RB85	Calnexin (Fragment) OS=Homo sapiens GN=CANX PE=1 SV=1	0.99307	0.957857	0.973965	1.11969	1.07136	0.884061	1.05136	0.528162
D6RBW1	Eukaryotic translation initiation factor 4E OS=Homo sapiens GN=EIF4E PE=1 SV=1	0.994729	0.990821	1.01267	0.974831	1.03577	0.991176	1.00119	0.954278
D6RCM8	Tumor necrosis factor alpha-induced protein 8 OS=Homo sapiens GN=TNFAIP8 PE=1 SV=1	0.910085	0.887034	0.865312	1.06435	1.00451	1.26871	1.25358	0.0499373
D6RE79	Major facilitator superfamily domain-containing protein 10 OS=Homo sapiens GN=MFSD10 PE=1 SV=1	1.13065	0.795226	1.13065	1.14196	0.821608	0.979899	0.963009	0.807883
D6REA1	Nucleotide exchange factor SIL1 OS=Homo sapiens GN=SIL1 PE=1 SV=1	1.02879	1.03032	1.00586	0.908025	1.0349	0.992102	0.957606	0.319075
D6RER5	Septin-11 OS=Homo sapiens GN=SEPT11 PE=1 SV=1	0.958599	1.03416	0.978055	1.04502	0.984118	1.00005	1.01965	0.540094
D6REX3	Protein transport protein Sec31A OS=Homo sapiens GN=SEC31A PE=1 SV=1	1.01248	1.01293	1.00535	0.983333	1.00243	0.983472	0.979697	0.0393265
D6RFG8	Deoxycytidine kinase OS=Homo sapiens GN=DCK PE=1 SV=1	1.13908	0.991289	1.04896	0.978672	0.928207	0.913788	0.887188	0.0647943
D6RFN0	COP9 signalosome complex subunit 4 OS=Homo sapiens GN=COPS4 PE=1 SV=1	0.955028	1.02153	1.0119	1.00068	0.992897	1.01797	1.00773	0.744439
D6RH31	Nephronectin (Fragment) OS=Homo sapiens GN=NPNT PE=1 SV=1	0.924766	1.04671	1.05958	0.991416	1.01035	0.96718	0.97951	0.667576
D6RJ07	Zinc finger protein 346 OS=Homo sapiens GN=ZNF346 PE=1 SV=1	0.970388	1.17589	1.01184	0.945172	0.96633	0.93039	0.899872	0.172814
D6W4Z6	HCG23833, isoform CRA_b OS=Homo sapiens GN=hCG_23833 PE=4 SV=1	1.03107	1.15753	1.00891	0.897569	1.00358	0.901349	0.876464	0.085221
D6W592	Heterogeneous nuclear ribonucleoprotein L-like OS=Homo sapiens GN=HNRPLL PE=1 SV=1	1.11962	0.904306	0.925837	1.06938	0.990431	0.990431	1.03406	0.671633
D6W5K2	Thymosin, beta 10, isoform CRA_a (Fragment) OS=Homo sapiens GN=TMSB10 PE=4 SV=1	0.759523	0.768451	0.804547	1.23408	1.15771	1.27569	1.57232	0.000279485
D6W648	HCG2004001, isoform CRA_b OS=Homo sapiens GN=hCG_2004001 PE=4 SV=1	1.08193	0.999827	1.02477	1.00398	0.987355	0.902131	0.931415	0.149089
D7RF68	AGTRAP-BRAF fusion protein OS=Homo sapiens PE=2 SV=1	0.957938	1.13704	0.955224	0.97829	0.928087	1.04342	0.967082	0.652096
D9HTE9	Plasma membrane citrate carrier OS=Homo sapiens GN=SLC25A1 PE=2 SV=1	0.999781	1.00463	0.952209	1.05346	0.978239	1.01169	1.02935	0.351369
D9IAI1	Epididymis secretory protein Li 34 OS=Homo sapiens GN=HEL-S-34 PE=2 SV=1	1.01746	1.01025	0.953036	0.981347	1.02055	1.01736	1.01292	0.620221
D9ZGF8	Rho-associated protein kinase OS=Homo sapiens GN=ROCK1 PE=3 SV=1	1.4154	1.04555	0.924078	0.86551	0.934924	0.814534	0.772509	0.166135
D9ZGG2	Vitronectin OS=Homo sapiens GN=VTN PE=4 SV=1	0.731652	0.975535	1.07206	1.02751	0.965255	1.22799	1.15886	0.316351
E1NZ95	Ubiquitously transcribed tetratricopeptide repeat protein Y-linked transcript variant 15 OS=Homo sapiens GN=UTY PE=2 SV=1	0.877172	1.44877	1.06052	0.780108	0.902337	0.931096	0.771762	0.214397
E1NZA1	Peroxisome proliferator activated receptor interacting complex protein OS=Homo sapiens GN=PRIC295 PE=2 SV=1	1.01389	1.01462	1.01481	0.970206	1.00562	0.980845	0.971525	0.0512526
E3WH17	Tyrosine-protein kinase receptor OS=Homo sapiens GN=SQSTM1-ALK PE=2 SV=1	0.915481	1.1441	0.94728	0.934895	0.986778	1.07146	0.995436	0.958099
E5KBQ3	TRAF2 OS=Homo sapiens GN=TRAF2 PE=2 SV=1	1.05745	1.04839	1.04696	0.901073	0.959476	0.986651	0.90307	0.0161141
E5KLJ5	Dynamin-like 120 kDa protein, mitochondrial OS=Homo sapiens GN=OPA1 PE=1 SV=1	0.994137	1.00254	1.00608	1.00785	1.00077	0.988605	0.998158	0.795157
E5KMT5	tRNA pseudouridine synthase OS=Homo sapiens PE=3 SV=1	0.977761	1.04485	1.03929	0.957376	1.00815	0.972572	0.959569	0.190899
E5KN59	Peptidyl-prolyl cis-trans isomerase D OS=Homo sapiens PE=4 SV=1	1.09525	0.964206	1.00218	0.960604	0.974821	1.00294	0.959736	0.371552
E5KND7	Mitochondrial elongation factor G OS=Homo sapiens PE=3 SV=1	1.11138	0.968476	0.957862	0.986291	0.956725	1.01927	0.975168	0.658128
E5KNY5	Leucine-rich PPR-motif containing OS=Homo sapiens GN=LRPPRC PE=4 SV=1	0.989459	0.979872	1.01514	0.996046	1.02134	0.998146	1.0104	0.479444
E5KQF6	Glucocorticoid receptor OS=Homo sapiens GN=NR3C1 PE=3 SV=1	1.21718	1.18377	0.859189	0.883055	0.921241	0.935561	0.84041	0.206795
E5KRP5	Spastin OS=Homo sapiens GN=SPAST PE=3 SV=1	1.14634	1.00813	1.07317	1	0.878049	0.894309	0.858942	0.051606
E5KS95	Elongation factor Ts OS=Homo sapiens PE=3 SV=1	0.986701	1.01572	1.00767	0.995801	1.00437	0.989734	0.993296	0.523561
E5KSX8	Mitochondrial transcription factor A OS=Homo sapiens PE=4 SV=1	0.948374	1.05612	0.998347	0.978235	1.04208	0.976843	0.998108	0.96248
E5KT65	DNA-directed RNA polymerase subunit RPABC1 OS=Homo sapiens PE=3 SV=1	1.01618	1.10684	1.06474	0.944885	0.964577	0.902784	0.882203	0.0172063
E5KTA5	Uracil-DNA glycosylase OS=Homo sapiens GN=UNG PE=3 SV=1	1.0731	0.942669	0.978878	0.936086	0.922507	1.14676	1.00357	0.967534
E5KTI5	Endonuclease III-like protein 1 OS=Homo sapiens GN=NTHL1 PE=3 SV=1	1.03573	1.29856	1.02017	0.835159	1.00288	0.807493	0.78866	0.0960436
E5RFJ8	DNA replication licensing factor MCM4 (Fragment) OS=Homo sapiens GN=MCM4 PE=1 SV=6	0.948992	1.01881	0.982276	0.968475	1.06346	1.01799	1.03385	0.383541
E5RG17	Putative deoxyribonuclease TATDN1 (Fragment) OS=Homo sapiens GN=TATDN1 PE=1 SV=1	1.14531	1.03697	0.980224	0.985383	0.990542	0.861565	0.897227	0.166807
E5RHL7	Brefeldin A-inhibited guanine nucleotide-exchange protein 1 (Fragment) OS=Homo sapiens GN=ARFGEF1 PE=1 SV=2	0.597786	2.2583	1.13653	0.701107	0.575646	0.730627	0.502773	0.249336
E5RIM7	Copper transport protein ATOX1 OS=Homo sapiens GN=ATOX1 PE=1 SV=1	0.979592	1.01224	1.00408	1.02041	0.873469	1.1102	1.00272	0.970727
E5RJD8	Tubulin-specific chaperone A OS=Homo sapiens GN=TBCA PE=1 SV=1	1.07379	1.03381	0.955664	0.986118	0.996894	0.953717	0.958691	0.318322
E7D7X9	Pyrroline-5-carboxylate reductase OS=Homo sapiens PE=2 SV=1	1.01232	1.04559	0.975099	0.954407	1.04166	0.97093	0.978234	0.548533
E7EMB3	Calmodulin OS=Homo sapiens GN=CALM2 PE=1 SV=1	0.9425	0.974725	0.934152	1.00892	1.05467	1.08502	1.10425	0.017396
E7EMK3	Flotillin-2 OS=Homo sapiens GN=FLOT2 PE=1 SV=1	1.02602	1.0495	0.967172	0.969529	1.01118	0.976603	0.971942	0.361726
E7EPK1	Septin-7 OS=Homo sapiens GN=SEPT7 PE=1 SV=2	0.988954	0.983214	0.963712	1.01897	1.03004	1.01511	1.04368	0.00847171
E7EPT4	NADH dehydrogenase [ubiquinone] flavoprotein 2, mitochondrial OS=Homo sapiens GN=NDUFV2 PE=1 SV=1	0.992057	1.0139	0.952345	1.00626	1.00886	1.02658	1.02819	0.219533
E7EQ34	Uncharacterized protein OS=Homo sapiens PE=4 SV=2	1.00936	1.06333	0.983447	0.922994	0.941346	1.07953	0.963264	0.531602
E7EQB3	tRNA-splicing endonuclease subunit Sen34 OS=Homo sapiens GN=TSEN34 PE=1 SV=2	1.02093	1.12698	1.04653	0.95449	0.942909	0.908167	0.878268	0.0204868
E7EQR4	Ezrin OS=Homo sapiens GN=EZR PE=1 SV=3	0.952113	0.919733	0.959247	1.04651	1.01808	1.10432	1.11932	0.0161014
E7EQY1	Protein FAM136A OS=Homo sapiens GN=FAM136A PE=1 SV=1	1.04267	1.07043	0.979802	0.989057	1.00041	0.917637	0.939928	0.171997
E7EQZ4	Survival motor neuron protein OS=Homo sapiens GN=SMN1 PE=1 SV=1	1.02289	1.01342	1.07498	1.0513	0.819258	1.01815	0.928463	0.37823
E7ERK9	Translation initiation factor eIF-2B subunit delta OS=Homo sapiens GN=EIF2B4 PE=1 SV=1	1.01834	1.01718	0.964665	1.02568	0.994014	0.980112	0.999871	0.995662
E7ESA6	Focal adhesion kinase 1 OS=Homo sapiens GN=PTK2 PE=1 SV=1	1.11463	1.10579	0.975304	0.933284	0.931073	0.939919	0.877509	0.0444762
E7ESC6	Exportin-7 OS=Homo sapiens GN=XPO7 PE=1 SV=1	0.972154	1.10565	0.925471	0.881245	1.02703	1.08845	0.997818	0.979977
E7ESC7	Macrophage erythroblast attacher OS=Homo sapiens GN=MAEA PE=1 SV=1	1.01504	0.992481	1	0.950103	0.947368	1.09501	0.995	0.923775
E7ESS2	Mitogen-activated protein kinase kinase kinase kinase 4 OS=Homo sapiens GN=MAP4K4 PE=1 SV=3	1.01466	1.07619	1.05665	0.88479	0.979507	0.98821	0.906279	0.0598167
E7ESZ7	NADH dehydrogenase [ubiquinone] 1 alpha subcomplex subunit 10, mitochondrial OS=Homo sapiens GN=NDUFA10 PE=1 SV=1	1.05884	1.01173	0.948928	0.977545	1.0325	0.970454	0.987084	0.745596
E7ETY2	Treacle protein OS=Homo sapiens GN=TCOF1 PE=1 SV=1	1.07578	0.99943	1.03932	0.926496	1.0245	0.934473	0.926454	0.117581
E7EVA0	Microtubule-associated protein OS=Homo sapiens GN=MAP4 PE=1 SV=1	0.945192	0.963911	0.978408	1.06339	1.02409	1.025	1.07791	0.00966652
E7EVC7	Autophagy-related protein 16-1 OS=Homo sapiens GN=ATG16L1 PE=1 SV=1	0.987873	0.84111	0.911408	1.03844	1.00021	1.22097	1.18947	0.0971702
E7EVH7	Uncharacterized protein OS=Homo sapiens PE=4 SV=1	0.923049	1.01254	1.03775	1.00597	0.97784	1.04286	1.01794	0.676492
E7EVJ5	Cytoplasmic FMR1-interacting protein 2 OS=Homo sapiens GN=CYFIP2 PE=1 SV=1	0.913344	1.02073	1.05582	1.00478	1.02711	0.978203	1.00676	0.888606
E7EW20	Unconventional myosin-VI OS=Homo sapiens GN=MYO6 PE=1 SV=2	0.981443	0.923482	1.011	1.01352	0.993814	1.07675	1.05767	0.19314
E7EW49	CLIP-associating protein 2 OS=Homo sapiens GN=CLASP2 PE=1 SV=1	1.02981	0.985855	0.999495	0.96388	1.01995	1.00101	0.989947	0.655176
E7EX59	Propionyl-CoA carboxylase beta chain, mitochondrial OS=Homo sapiens GN=PCCB PE=1 SV=1	0.891121	1.10019	1.02417	0.933478	1.0095	1.04154	0.989735	0.888355
E9KL30	Proteasome subunit beta type OS=Homo sapiens PE=2 SV=1	1.00945	1.046	0.978701	0.957898	0.983289	1.02466	0.977491	0.454498
E9KL35	Epididymis tissue sperm binding protein Li 3a OS=Homo sapiens PE=1 SV=1	1.00048	0.965608	1.0371	1.00127	0.98618	1.00936	0.997879	0.92686
E9KL44	Epididymis tissue sperm binding protein Li 14m OS=Homo sapiens PE=2 SV=1	1.00515	0.980469	0.957468	1.04997	1.03467	0.972275	1.03867	0.239263
E9KL48	Epididymis tissue sperm binding protein Li 18mP OS=Homo sapiens GN=GLUD1 PE=2 SV=1	1.0186	1.02037	0.97283	0.981379	1.04817	0.958646	0.992161	0.812386
E9LCZ2	Dual 3',5'-cyclic-AMP and-GMP phosphodiesterase 11A transcript variant 4 OS=Homo sapiens GN=PDE11A PE=2 SV=1	0.991071	1.11219	0.968944	0.92236	1.09356	0.911879	0.952995	0.549948
E9PAU2	Ribonucleoprotein PTB-binding 1 OS=Homo sapiens GN=RAVER1 PE=1 SV=1	1.02099	1.09164	1.05043	0.911438	0.984617	0.940886	0.896898	0.0211705
E9PAV3	Nascent polypeptide-associated complex subunit alpha, muscle-specific form OS=Homo sapiens GN=NACA PE=1 SV=1	1.03058	1.02449	1.02392	1.03167	0.95687	0.932471	0.94869	0.153183
E9PB61	THO complex subunit 4 OS=Homo sapiens GN=ALYREF PE=1 SV=1	0.951347	1.06469	1.0106	0.940247	0.987272	1.04584	0.982396	0.711829
E9PCR7	2-oxoglutarate dehydrogenase, mitochondrial OS=Homo sapiens GN=OGDH PE=1 SV=1	0.985959	0.977004	0.959245	1.01655	1.07095	0.990287	1.05324	0.10686
E9PDI4	Ladinin-1 OS=Homo sapiens GN=LAD1 PE=1 SV=1	0.98499	0.948964	0.929014	1.08166	1.03219	1.02318	1.09573	0.0202397
E9PDU6	Calponin (Fragment) OS=Homo sapiens GN=CNN3 PE=1 SV=1	0.886375	0.939498	0.916872	1.19134	1.10084	0.965076	1.18759	0.0640011
E9PEB5	Far upstream element-binding protein 1 OS=Homo sapiens GN=FUBP1 PE=1 SV=1	0.975611	0.989019	0.977909	0.997523	1.01951	1.04043	1.03906	0.0426792
E9PEB9	Dystonin OS=Homo sapiens GN=DST PE=1 SV=3	1.01348	0.79425	0.854447	1.1204	1.10243	1.115	1.2538	0.0264714
E9PF49	NADH dehydrogenase [ubiquinone] 1 beta subcomplex subunit 9 OS=Homo sapiens GN=NDUFB9 PE=1 SV=1	0.895782	0.987593	1.07692	1.04467	1.00744	0.987593	1.02682	0.654934
E9PF82	Calcium/calmodulin-dependent protein kinase type II subunit delta OS=Homo sapiens GN=CAMK2D PE=1 SV=1	1.01557	1.0762	0.993882	0.995551	0.990545	0.928254	0.944484	0.156598
E9PG19	F-BAR and double SH3 domains protein 2 OS=Homo sapiens GN=FCHSD2 PE=1 SV=1	0.852772	1.22562	1.05927	1.02103	0.879541	0.961759	0.912249	0.470888
E9PGC5	Receptor-type tyrosine-protein phosphatase kappa OS=Homo sapiens GN=PTPRK PE=1 SV=1	1.0639	1.11118	1.12649	0.895832	0.915782	0.886814	0.817316	0.000627842
E9PI62	Mitochondrial GTPase 1 OS=Homo sapiens PE=3 SV=1	1.05322	0.954964	0.918117	0.976459	0.997953	1.09928	1.05037	0.424652
E9PI68	Signal peptidase complex subunit 2 OS=Homo sapiens GN=SPCS2 PE=1 SV=1	1.03846	1.03223	0.992392	0.977314	0.96016	0.999447	0.958813	0.08395
E9PK25	Cofilin-1 OS=Homo sapiens GN=CFL1 PE=1 SV=1	0.983177	0.948076	0.966318	1.02704	1.04954	1.02585	1.0707	0.00583435
E9PK54	Heat shock cognate 71 kDa protein (Fragment) OS=Homo sapiens GN=HSPA8 PE=1 SV=6	0.950998	0.969147	0.976407	1.00907	1.04174	1.05263	1.07143	0.0103102
E9PKC0	Pleckstrin homology domain-containing family A member 7 OS=Homo sapiens GN=PLEKHA7 PE=1 SV=1	0.928141	0.972647	0.989337	1.0051	1.0357	1.06908	1.07603	0.0478461
E9PL57	Protein NEDD8-MDP1 (Fragment) OS=Homo sapiens GN=NEDD8-MDP1 PE=4 SV=1	1.00924	1.0455	1.01936	0.96911	0.965871	0.990915	0.951789	0.0208892
E9PLM6	Midkine OS=Homo sapiens GN=MDK PE=1 SV=1	1.13338	0.927981	0.987815	1.06658	0.922324	0.961923	0.967747	0.683207
E9PN70	Trafficking protein particle complex subunit 4 OS=Homo sapiens GN=TRAPPC4 PE=1 SV=1	0.97491	1.07168	1.01613	0.960573	0.960573	1.01613	0.95904	0.281268
E9PN81	Ribonuclease H2 subunit C OS=Homo sapiens GN=RNASEH2C PE=1 SV=1	1.13063	1.12563	1.05725	0.882157	0.895497	0.908838	0.81077	0.00110064
E9PNL2	Sorting nexin-7 OS=Homo sapiens GN=SNX7 PE=1 SV=1	1.02863	0.953603	1.14511	0.892399	1.15499	0.825271	0.918561	0.501337
E9PQT2	ADM OS=Homo sapiens GN=ADM PE=1 SV=1	1.35099	1.03311	0.715232	0.715232	0.675497	1.50993	0.935897	0.849812
E9PQY2	Prefoldin subunit 4 OS=Homo sapiens GN=PFDN4 PE=1 SV=1	0.967505	1.05546	0.989494	0.942585	0.985097	1.05986	0.991727	0.857152
E9PR17	CD59 glycoprotein OS=Homo sapiens GN=CD59 PE=1 SV=1	0.981724	0.959491	0.924522	1.09807	1.02252	1.01367	1.0937	0.0469384
E9PRY8	Elongation factor 1-delta OS=Homo sapiens GN=EEF1D PE=1 SV=1	0.983177	1.00441	0.97727	1.0087	1.01787	1.00858	1.02371	0.0561796
F1D8T1	Hepatocyte nuclear factor 4 4 alpha variant 2 OS=Homo sapiens GN=NR2A1 PE=2 SV=1	1.05416	1.08616	1.04859	0.899687	0.947698	0.963702	0.881519	0.0050142
F1JVV5	EWSR1/ATF1 fusion protein type 1 OS=Homo sapiens GN=EWSR1/ATF1 fusion PE=2 SV=1	0.953327	1.12612	0.863952	0.953327	1.00099	1.10228	1.03846	0.692085
F1LJ00	TBC1 domain family, member 18 OS=Homo sapiens GN=TBC1D18 PE=2 SV=1	0.994549	1.09267	1.03023	0.960357	0.960357	0.961843	0.924654	0.0524304
F1T0A5	PRP31 pre-mRNA processing factor 31 homolog (Yeast), isoform CRA_a OS=Homo sapiens GN=PRPF31 PE=1 SV=1	0.995244	0.964923	0.902497	1.02556	1.10583	1.00595	1.09595	0.0891676
F2WW55	Catechol-O-methyltransferase (Fragment) OS=Homo sapiens GN=COMT PE=4 SV=1	1.07291	1.08298	1.00802	1.00354	0.995711	0.836845	0.896393	0.138522
F2XI28	MHC class I antigen (Fragment) OS=Homo sapiens GN=HLA-A PE=3 SV=1	0.891038	1.00882	0.836415	1.15391	0.952489	1.15733	1.19276	0.106518
F2Z2W7	tRNA (uracil-5-)-methyltransferase homolog A OS=Homo sapiens GN=TRMT2A PE=1 SV=1	1.12436	0.964469	1.06799	0.905022	1.00547	0.932696	0.900649	0.133146
F2Z2X4	Exportin-4 OS=Homo sapiens GN=XPO4 PE=1 SV=1	1.05614	1.10568	0.899604	0.84214	0.901585	1.19485	0.959871	0.760497
F4ZW62	NF45 OS=Homo sapiens PE=1 SV=1	0.983002	1.01788	1.00312	0.969548	1.01858	1.00787	0.997336	0.889313
F4ZW66	NF110b OS=Homo sapiens PE=2 SV=1	0.95589	0.964733	1.00218	1.00691	1.06464	1.00565	1.05283	0.0993758
F5GXJ1	NADH dehydrogenase [ubiquinone] iron-sulfur protein 7, mitochondrial OS=Homo sapiens GN=NDUFS7 PE=1 SV=1	1.01221	1.08763	0.975041	1.02423	0.925852	0.975041	0.951298	0.316383
F5GYQ1	V-type proton ATPase subunit d 1 OS=Homo sapiens GN=ATP6V0D1 PE=1 SV=1	1.03068	0.986679	0.9304	1.01542	1.01691	1.01991	1.03544	0.296795
F5H070	Lysine-specific demethylase 3A OS=Homo sapiens GN=KDM3A PE=1 SV=2	0.913189	1.01761	0.950483	1.03825	1.10438	0.976091	1.08241	0.174621
F5H0C4	Proteasomal ATPase-associated factor 1 OS=Homo sapiens GN=PAAF1 PE=1 SV=1	1.10826	1.04084	1.10066	0.952517	0.897436	0.900285	0.846289	0.00392946
F5H189	LYR motif-containing protein 4 OS=Homo sapiens GN=LYRM4 PE=1 SV=3	0.900356	0.987544	1.09964	1.02313	0.960854	1.02847	1.00834	0.899325
F5H2A4	High mobility group protein HMGI-C OS=Homo sapiens GN=HMGA2 PE=1 SV=1	0.977992	0.909295	1.08767	1.0849	1.11875	0.821394	1.01684	0.883976
F5H2F4	C-1-tetrahydrofolate synthase, cytoplasmic OS=Homo sapiens GN=MTHFD1 PE=1 SV=1	1.00945	1.01072	1.01806	0.970118	1.02263	0.969013	0.974829	0.227382
F5H5D3	Tubulin alpha-1C chain OS=Homo sapiens GN=TUBA1C PE=1 SV=1	1.20042	1.10533	1.2245	0.801384	0.85827	0.810104	0.6996	0.000944914
F5H619	HEAT repeat-containing protein 5A OS=Homo sapiens GN=HEATR5A PE=1 SV=1	0.871969	0.987391	0.972842	1.04753	1.01746	1.10281	1.11849	0.0640832
F6WQW2	Ran-specific GTPase-activating protein OS=Homo sapiens GN=RANBP1 PE=1 SV=1	1.04379	1.02008	1.04186	0.956467	0.978629	0.959169	0.93191	0.00240254
F8VRQ4	SWI/SNF-related matrix-associated actin-dependent regulator of chromatin subfamily D member 1 OS=Homo sapiens GN=SMARCD1 PE=1 SV=1	1.14815	1.05864	0.885802	0.938272	1.10185	0.867284	0.94012	0.583678
F8VVA7	Coatomer subunit zeta-1 OS=Homo sapiens GN=COPZ1 PE=1 SV=1	0.994246	0.962973	0.978203	0.998714	0.997699	1.06816	1.044	0.160269
F8VW96	Cysteine and glycine-rich protein 2 OS=Homo sapiens GN=CSRP2 PE=1 SV=1	1.08927	1.166	0.949348	0.950853	0.934303	0.910231	0.8723	0.101964
F8VXC8	SWI/SNF complex subunit SMARCC2 OS=Homo sapiens GN=SMARCC2 PE=1 SV=1	0.967582	1.174	0.940787	0.943764	1.02713	0.946742	0.946555	0.523147
F8VXU5	Vacuolar protein sorting-associated protein 29 OS=Homo sapiens GN=VPS29 PE=1 SV=1	0.992679	0.998314	1.00669	0.968115	0.993546	1.04065	1.00154	0.946627
F8VZG9	RNA-binding protein fox-1 homolog 1 OS=Homo sapiens GN=RBFOX1 PE=4 SV=1	1.15916	0.997185	1.00256	0.900461	0.977226	0.963408	0.899392	0.142507
F8VZX2	Poly(rC)-binding protein 2 OS=Homo sapiens GN=PCBP2 PE=1 SV=1	1.018	1.00688	1.02276	0.951297	0.890948	1.11011	0.968734	0.653231
F8W031	Uncharacterized protein (Fragment) OS=Homo sapiens PE=1 SV=1	1.04462	1.04971	0.974804	0.965404	0.959951	1.00551	0.95495	0.176468
F8W6G1	Nuclear receptor-binding protein OS=Homo sapiens GN=NRBP1 PE=1 SV=1	0.959126	0.983719	1.04042	0.987134	1.04862	0.980986	1.01122	0.747423
F8W727	60S ribosomal protein L32 OS=Homo sapiens GN=RPL32 PE=1 SV=1	1.04417	0.992547	1.07387	1.00978	0.925212	0.954426	0.928902	0.0983598
F8W7C6	60S ribosomal protein L10 OS=Homo sapiens GN=RPL10 PE=1 SV=2	1.00798	1.05237	0.915212	1.04389	0.941147	1.0394	1.01643	0.771817
F8W8Z9	Mitochondrial import receptor subunit TOM5 homolog OS=Homo sapiens GN=TOMM5 PE=1 SV=1	0.993576	1.00404	0.970649	1.00432	1.02438	1.00303	1.02139	0.1537
F8W914	Reticulon OS=Homo sapiens GN=RTN4 PE=1 SV=1	1.08838	0.93836	0.946579	1.04951	0.948927	1.02824	1.01794	0.772583
F8W930	Insulin-like growth factor 2 mRNA-binding protein 2 OS=Homo sapiens GN=IGF2BP2 PE=1 SV=1	0.94988	0.974139	0.993134	0.984552	1.09555	1.00275	1.0568	0.205572
F8W9F8	APOBEC1 complementation factor OS=Homo sapiens GN=A1CF PE=1 SV=2	1.00513	1.03613	0.997961	0.988049	1.03445	0.938278	0.974186	0.43449
F8WA11	CLIP-associating protein 1 OS=Homo sapiens GN=CLASP1 PE=1 SV=2	0.959213	1.08705	1.01826	0.947646	0.965503	1.02232	0.957886	0.376296
F8WA42	Sulfatase-modifying factor 2 OS=Homo sapiens GN=SUMF2 PE=1 SV=1	0.922343	0.997695	0.936651	1.01534	1.08258	1.04539	1.10033	0.0340677
F8WAB8	S-adenosylmethionine mitochondrial carrier protein OS=Homo sapiens GN=SLC25A26 PE=1 SV=1	1.22161	1.07596	1.09945	0.902114	0.949099	0.751762	0.766252	0.0239444
F8WBA3	Serine/threonine-protein kinase OS=Homo sapiens GN=PRKD1 PE=1 SV=1	1.11905	1.04975	0.935161	0.943478	0.981365	0.9712	0.933016	0.27465
F8WCF6	Protein ARPC4-TTLL3 OS=Homo sapiens GN=ARPC4-TTLL3 PE=4 SV=1	1.09789	1.01423	0.912532	1.02651	0.926973	1.02187	0.983699	0.806001
F8WF69	Clathrin light chain A OS=Homo sapiens GN=CLTA PE=1 SV=1	1.01527	1.04262	0.993505	1.05703	0.956006	0.935565	0.966313	0.441505
G0XQ39	STIM1L OS=Homo sapiens GN=STIM1 PE=1 SV=1	1.07228	1.06292	0.96973	0.98459	0.957439	0.953036	0.932408	0.110177
G1UCX3	Synoviocyte proliferation-associated in collagen-induced arthritis 1 OS=Homo sapiens GN=SPACIA1 PE=2 SV=1	1.0191	0.995836	1.10782	0.9028	0.945011	1.02943	0.921379	0.180414
G1UI16	SCC-112 protein, isoform CRA_b OS=Homo sapiens GN=PDS5A PE=2 SV=1	1.02919	1.0048	1.01855	0.981302	0.951814	1.01434	0.965572	0.145103
G3V180	Dipeptidyl peptidase 3 OS=Homo sapiens GN=DPP3 PE=1 SV=1	0.977125	0.993563	0.957122	1.03515	1.01475	1.02228	1.04931	0.0164517
G3V1A6	Gasdermin domain containing 1, isoform CRA_d OS=Homo sapiens GN=GSDMD PE=1 SV=1	1.09081	1.16103	1.06362	0.899377	0.908439	0.876723	0.809703	0.00232379
G3V1L9	Tight junction protein 1 (Zona occludens 1), isoform CRA_a OS=Homo sapiens GN=TJP1 PE=1 SV=1	1.03457	1.01796	0.974148	0.979448	0.971321	1.02255	0.982372	0.50035
G3V203	60S ribosomal protein L18 OS=Homo sapiens GN=RPL18 PE=1 SV=1	0.970606	0.825475	0.987753	1.05144	0.81384	1.35089	1.1553	0.428338
G3V2U7	Acylphosphatase OS=Homo sapiens GN=ACYP1 PE=1 SV=1	0.937484	1.02811	1.02006	0.911807	1.04775	1.0548	1.00961	0.869921
G3V3D1	Epididymal secretory protein E1 (Fragment) OS=Homo sapiens GN=NPC2 PE=1 SV=1	1.10127	0.937334	0.936723	1.05621	0.984028	0.984436	1.01658	0.796815
G3V4C1	Heterogeneous nuclear ribonucleoproteins C1/C2 OS=Homo sapiens GN=HNRNPC PE=1 SV=1	1.00457	0.949465	1.00446	0.973942	0.928451	1.13911	1.02806	0.699025
G3V4P8	Glia maturation factor beta (Fragment) OS=Homo sapiens GN=GMFB PE=1 SV=1	1.07256	1.08047	0.906332	0.98153	1.06464	0.894459	0.96119	0.625987
G3V556	6.8 kDa mitochondrial proteolipid OS=Homo sapiens GN=C14orf2 PE=1 SV=1	1.05617	0.919349	1.05393	0.985336	1.01143	0.973779	0.980556	0.695095
G3V5T9	Cyclin-dependent kinase 2 OS=Homo sapiens GN=CDK2 PE=1 SV=1	1.02464	1.07343	0.970103	0.872519	1.02607	1.03325	0.955566	0.49314
G3V5Z7	Proteasome subunit alpha type OS=Homo sapiens GN=PSMA6 PE=1 SV=1	1.01212	0.983363	0.9794	1.00696	0.984054	1.03411	1.01689	0.399225
G3XAI2	Laminin subunit beta-1 OS=Homo sapiens GN=LAMB1 PE=1 SV=1	1.05718	1.0383	1.0245	0.941853	0.966981	0.971193	0.923093	0.00372004
G3XAK1	Hepatocyte growth factor-like protein OS=Homo sapiens GN=MST1 PE=1 SV=1	1.03603	1.19267	0.989313	0.894962	0.940763	0.94626	0.864503	0.0843297
G3XAN8	Mitochondrial import inner membrane translocase subunit Tim8 B OS=Homo sapiens GN=TIMM8B PE=1 SV=1	1.10591	1.00168	1.019	0.995067	0.96893	0.909415	0.919025	0.108744
G4U4J3	PAP associated domain containing 5 OS=Homo sapiens GN=PAPD5 PE=2 SV=1	1.10311	0.898137	1.01366	1.11056	0.980124	0.89441	0.990111	0.913993
G5D8J3	Cytochrome c oxidase subunit 2 OS=Homo sapiens GN=COX2 PE=3 SV=1	1.00817	1.06297	0.980672	0.965859	0.970111	1.01222	0.966046	0.29009
G5E975	SWI/SNF related, matrix associated, actin dependent regulator of chromatin, subfamily b, member 1, isoform CRA_c OS=Homo sapiens GN=SMARCB1 PE=1 SV=1	0.925439	0.925439	1.12281	0.986842	0.877193	1.16228	1.0177	0.876493
G5E9D4	Elongation protein 4 homolog (S. cerevisiae), isoform CRA_b OS=Homo sapiens GN=ELP4 PE=1 SV=1	0.984496	1.18217	1.03876	0.833333	1.00388	0.957364	0.871826	0.15355
G5EA09	Syndecan binding protein (Syntenin), isoform CRA_a OS=Homo sapiens GN=SDCBP PE=1 SV=1	1.05706	0.94855	0.913003	1.05332	1.02713	1.00094	1.05577	0.302574
G5EA30	CUG triplet repeat, RNA binding protein 1, isoform CRA_c OS=Homo sapiens GN=CELF1 PE=1 SV=1	1.01647	1.00864	1.02547	0.964661	0.959727	1.02503	0.966841	0.192735
G8JLB6	Heterogeneous nuclear ribonucleoprotein H OS=Homo sapiens GN=HNRNPH1 PE=1 SV=1	0.973385	0.991698	1.00579	0.98152	1.00957	1.03804	1.01961	0.360481
G8XV63	Prostate cancer upregulated protein 1 OS=Homo sapiens PE=2 SV=1	0.925132	0.891734	0.990259	1.08878	1.0437	1.0604	1.13742	0.0155296
H0UI05	Solute carrier family 17 (Anion/sugar transporter), member 5, isoform CRA_a OS=Homo sapiens GN=SLC17A5 PE=4 SV=1	0.983516	0.927198	1.00962	1.04258	1.01374	1.02335	1.05456	0.108177
H0UI06	Cytochrome c oxidase subunit 7A2, mitochondrial OS=Homo sapiens GN=COX7A2 PE=1 SV=1	1.01747	0.988015	0.975828	1.06256	0.993703	0.962421	1.01254	0.717353
H0UI80	Negative elongation factor C/D OS=Homo sapiens GN=TH1L PE=1 SV=1	0.956882	1.09421	1.01783	0.975978	1.00344	0.95165	0.95508	0.339942
H0Y368	Dolichol-phosphate mannosyltransferase subunit 1 (Fragment) OS=Homo sapiens GN=DPM1 PE=1 SV=1	1.02562	1.01862	0.975628	0.912636	1.01787	1.04962	0.986839	0.779545
H0Y5B0	Band 4.1-like protein 2 (Fragment) OS=Homo sapiens GN=EPB41L2 PE=1 SV=1	1.03257	0.996597	1.02188	0.908119	1.05007	0.990763	0.966539	0.468376
H0Y673	AP-1 complex subunit sigma-2 (Fragment) OS=Homo sapiens GN=AP1S2 PE=4 SV=1	1.05571	1.06727	1.01429	0.992134	0.92567	0.944935	0.912496	0.02289
H0Y858	Uncharacterized protein (Fragment) OS=Homo sapiens PE=4 SV=1	1.03067	0.962498	0.967742	1.0116	1.03067	0.996822	1.0264	0.338482
H0Y886	NADH dehydrogenase [ubiquinone] 1 beta subcomplex subunit 5, mitochondrial (Fragment) OS=Homo sapiens GN=NDUFB5 PE=1 SV=1	0.916394	0.939935	0.892854	0.937132	0.933209	1.38048	1.18247	0.324747
H0Y8C2	60S ribosomal protein L22-like 1 (Fragment) OS=Homo sapiens GN=RPL22L1 PE=1 SV=1	1.01138	1.0293	1.03101	0.979801	0.945661	1.00284	0.95332	0.0545712
H0Y8C6	Importin-5 (Fragment) OS=Homo sapiens GN=IPO5 PE=1 SV=1	1.02211	1.02954	1.03186	0.953431	0.976846	0.986211	0.945833	0.00544085
H0Y8P4	U3 small nucleolar RNA-associated protein 15 homolog (Fragment) OS=Homo sapiens GN=UTP15 PE=1 SV=1	0.939103	0.969988	0.989356	0.999302	1.02914	1.07311	1.07007	0.0595177
H0Y8P9	Transforming acidic coiled-coil-containing protein 2 (Fragment) OS=Homo sapiens GN=TACC2 PE=1 SV=1	1.36232	0.521739	0.985507	0.869565	1.21739	1.04348	1.09091	0.757522
H0Y8X4	2'-deoxynucleoside 5'-phosphate N-hydrolase 1 (Fragment) OS=Homo sapiens GN=DNPH1 PE=1 SV=1	0.974464	1.14402	0.934627	0.944842	1.04545	0.956588	0.965206	0.646956
H0Y990	ATP-binding cassette sub-family E member 1 (Fragment) OS=Homo sapiens GN=ABCE1 PE=1 SV=1	1.08296	0.968326	1.03167	1.05882	0.820513	1.03771	0.946184	0.54197
H0Y9X1	Translation machinery-associated protein 16 (Fragment) OS=Homo sapiens GN=TMA16 PE=1 SV=1	1.01613	1.05572	1.1129	0.910557	0.782991	1.1217	0.883978	0.296522
H0YC88	Synembryn-A (Fragment) OS=Homo sapiens GN=RIC8A PE=1 SV=1	1.06569	1.13285	0.908029	0.957664	0.976642	0.959124	0.931391	0.34816
H0YF29	UPF0598 protein C8orf82 (Fragment) OS=Homo sapiens GN=C8orf82 PE=1 SV=1	1.00955	1.06549	1.01515	0.960615	0.91587	1.03333	0.941629	0.194035
H0YFB5	Anaphase-promoting complex subunit 5 (Fragment) OS=Homo sapiens GN=ANAPC5 PE=1 SV=1	0.986691	0.94744	0.935258	1.03136	1.18701	0.912249	1.09104	0.343156
H0YGM0	Caseinolytic peptidase B protein homolog (Fragment) OS=Homo sapiens GN=CLPB PE=1 SV=1	1.019	0.915677	1.07957	1.09026	0.986936	0.908551	0.990544	0.900176
H0YH82	Citrate synthase, mitochondrial (Fragment) OS=Homo sapiens GN=CS PE=1 SV=1	0.974828	0.933638	1.373	0.961098	0.768879	0.988558	0.828452	0.295929
H0YHG0	Uncharacterized protein (Fragment) OS=Homo sapiens PE=1 SV=1	0.99914	0.951279	0.987401	1.02881	1.0301	1.00327	1.04233	0.0696212
H0YIC4	Citrate synthase (Fragment) OS=Homo sapiens GN=CS PE=1 SV=1	0.876416	1.0473	0.898401	1.16722	1.0573	0.953364	1.12606	0.220789
H0YIS7	Protein RNASEK-C17orf49 (Fragment) OS=Homo sapiens GN=RNASEK-C17orf49 PE=4 SV=1	0.938084	1.07506	0.896576	1.04808	1.04185	1.00035	1.06205	0.342743
H0YIV9	Uncharacterized protein (Fragment) OS=Homo sapiens PE=3 SV=1	1.05997	0.96013	1.03339	1.01394	1.00875	0.923825	0.964968	0.441382
H0YJ66	Dehydrogenase/reductase SDR family member 7 (Fragment) OS=Homo sapiens GN=DHRS7 PE=1 SV=1	0.980453	1.03051	0.991895	0.966865	0.986174	1.0441	0.998095	0.948436
H0YKA8	SH2 domain-containing adapter protein F (Fragment) OS=Homo sapiens GN=SHF PE=4 SV=1	0.980941	1.05543	0.958909	0.890715	1.04599	1.06802	1.00315	0.962535
H0YL70	Transducin-like enhancer protein 3 OS=Homo sapiens GN=TLE3 PE=1 SV=1	0.938341	1.16368	1.02578	1.05269	0.998879	0.820628	0.91828	0.425035
H0YMV8	40S ribosomal protein S27 OS=Homo sapiens GN=RPS27L PE=1 SV=1	0.903777	1.02359	1.13211	1.08523	0.810881	1.04442	0.961124	0.732011
H0YNJ6	GMP reductase OS=Homo sapiens GN=GMPR2 PE=1 SV=1	0.966831	0.987435	0.973012	1.00901	1.04392	1.0198	1.04969	0.015556
H2KNE8	Mitochondrial translational release factor 1-like, isoform CRA_a OS=Homo sapiens GN=MTRF1L PE=4 SV=1	1.00537	1.10555	0.994633	1.08766	0.840787	0.966011	0.932028	0.42632
H3BM91	COMM domain-containing protein 4 (Fragment) OS=Homo sapiens GN=COMMD4 PE=1 SV=1	0.973954	1.02796	0.961558	0.973511	1.02354	1.03947	1.02465	0.440596
H3BMF4	Protein spinster homolog 1 OS=Homo sapiens GN=SPNS1 PE=1 SV=1	0.983845	1.19467	1.10985	0.782714	0.952342	0.976575	0.824613	0.0901802
H3BN92	Retinaldehyde-binding protein 1 (Fragment) OS=Homo sapiens GN=RLBP1 PE=1 SV=1	0.810066	0.957294	0.860812	1.11392	1.1183	1.13961	1.28296	0.00484518
H3BN98	Uncharacterized protein (Fragment) OS=Homo sapiens PE=4 SV=2	1.08748	1.15083	1.04977	0.877828	0.888386	0.945701	0.824771	0.00609374
H3BND4	Pyridoxal-dependent decarboxylase domain-containing protein 1 OS=Homo sapiens GN=PDXDC1 PE=1 SV=1	1.05109	1.0866	1.02828	0.951107	0.959658	0.923262	0.895152	0.00542182
H3BPF6	Prefoldin subunit 5 (Fragment) OS=Homo sapiens GN=PFDN5 PE=1 SV=1	1.0005	1.00852	1.01955	0.953383	0.961404	1.05664	0.981132	0.601294
H3BQK0	ATP-dependent RNA helicase DDX19B OS=Homo sapiens GN=DDX19B PE=1 SV=1	1.03501	1.05257	1.01593	0.931493	0.979925	0.985069	0.933293	0.0263696
H3BQK9	Microtubule-actin cross-linking factor 1, isoforms 1/2/3/5 OS=Homo sapiens GN=MACF1 PE=1 SV=1	1.00776	1.0114	0.952736	1.01348	0.973439	1.04118	1.01891	0.53062
H3BQQ9	SUMO-conjugating enzyme (Fragment) OS=Homo sapiens GN=UBE2I PE=1 SV=1	1.0625	1.38068	0.835227	0.835227	0.948864	0.9375	0.830156	0.316479
H3BRN4	4-aminobutyrate aminotransferase, mitochondrial OS=Homo sapiens GN=ABAT PE=1 SV=1	0.930016	1.02133	0.926046	1.01832	1.07343	1.03086	1.08522	0.0815909
H3BSW6	Cytoplasmic tRNA 2-thiolation protein 2 OS=Homo sapiens GN=CTU2 PE=1 SV=1	0.853147	1.39977	0.98951	0.907925	0.89627	0.95338	0.850467	0.383283
H6VRG1	Keratin 1 OS=Homo sapiens GN=KRT1 PE=3 SV=1	1.13323	0.818244	0.816976	1.16625	0.871644	1.19366	1.16728	0.353742
H6VRG2	Keratin 1 OS=Homo sapiens GN=KRT1 PE=3 SV=1	1.11815	0.935445	0.811206	1.21169	0.874056	1.04945	1.09439	0.532508
H7BY58	Protein-L-isoaspartate O-methyltransferase OS=Homo sapiens GN=PCMT1 PE=1 SV=1	0.940935	0.959683	0.971479	1.01792	1.00823	1.10175	1.08907	0.0513034
H7BYT1	Casein kinase I isoform delta OS=Homo sapiens GN=CSNK1D PE=1 SV=2	1.04022	1.05137	0.990537	0.978371	0.947955	0.991551	0.946711	0.0735863
H7BYY1	Tropomyosin 1 (Alpha), isoform CRA_m OS=Homo sapiens GN=TPM1 PE=1 SV=1	0.948465	0.948116	0.915022	1.08844	1.02518	1.07478	1.13401	0.00480299
H7BZ14	Peptidyl-prolyl cis-trans isomerase (Fragment) OS=Homo sapiens GN=PPIL3 PE=1 SV=1	0.967639	1.05358	0.967639	0.996286	0.970822	1.04403	1.00745	0.845752
H7BZF5	Uncharacterized protein C2orf80 (Fragment) OS=Homo sapiens GN=C2orf80 PE=4 SV=1	0.996756	1.00481	0.975277	1.05448	1.02696	0.941716	1.01556	0.68253
H7BZJ3	Protein disulfide-isomerase A3 (Fragment) OS=Homo sapiens GN=PDIA3 PE=1 SV=1	1.04209	1.02905	0.935564	0.96129	1.02216	1.00984	0.995541	0.912849
H7C239	ATP synthase subunit O, mitochondrial (Fragment) OS=Homo sapiens GN=ATP5O PE=4 SV=1	1.02792	1.08471	0.91434	0.900142	1.00805	1.06484	0.982176	0.808805
H7C2I1	Protein arginine N-methyltransferase 1 OS=Homo sapiens GN=PRMT1 PE=1 SV=1	1.06915	1.03745	1.0644	0.986334	0.883203	0.959466	0.89215	0.0245499
H7C2N1	Prothymosin alpha (Fragment) OS=Homo sapiens GN=PTMA PE=1 SV=1	1.03727	1.06221	0.953998	0.972596	0.979782	0.994153	0.964978	0.344997
H7C2Q8	EBNA1 binding protein 2, isoform CRA_d OS=Homo sapiens GN=EBNA1BP2 PE=1 SV=1	1.00963	1.00074	1.03074	0.994444	0.979815	0.98463	0.972963	0.0501712
H7C3D8	COX assembly mitochondrial protein homolog (Fragment) OS=Homo sapiens GN=CMC1 PE=1 SV=1	1.01989	1	0.846591	1.05398	1.08523	0.994318	1.09316	0.21765
H7C417	Uncharacterized protein (Fragment) OS=Homo sapiens PE=4 SV=1	1.08068	1.00822	1.01131	0.992806	0.969681	0.937307	0.935356	0.0798253
H7C4C1	Trimeric intracellular cation channel type B (Fragment) OS=Homo sapiens GN=TMEM38B PE=1 SV=1	0.82908	0.863746	0.739528	1.38662	1.03996	1.14107	1.46675	0.02582
H9NKY4	IFITM3 OS=Homo sapiens GN=IFITM3 PE=4 SV=1	0.994272	1.03203	0.824365	0.995724	1.30843	0.84518	1.10477	0.54481
H9ZYJ1	Negative elongation factor E OS=Homo sapiens GN=NELF-E PE=2 SV=1	1.03081	1.02177	1.02277	0.937374	1.07602	0.911253	0.950996	0.382145
H9ZYJ2	Thioredoxin OS=Homo sapiens GN=TXN PE=2 SV=1	1.0209	0.969424	1.02076	0.999094	0.974206	1.01561	0.992637	0.741946
I1E4Y6	PERQ amino acid-rich with GYF domain-containing protein 2 OS=Homo sapiens GN=GIGYF2 PE=1 SV=1	1.12584	1.12136	1.04067	0.967019	0.89017	0.854947	0.824893	0.0112557
I1SRC5	UBE2L3/KRAS fusion protein OS=Homo sapiens PE=2 SV=1	1.00876	0.98374	1.0115	0.990366	1.00579	0.999848	0.997338	0.801215
I3L0A0	HCG2044781 OS=Homo sapiens GN=TMEM189-UBE2V1 PE=4 SV=1	1.00279	0.978443	0.97213	0.979474	1.00511	1.06205	1.03158	0.299933
I3L0E3	HCG1984214, isoform CRA_a OS=Homo sapiens GN=hCG_1984214 PE=3 SV=1	1.13896	1.09148	1.08135	0.975477	0.842351	0.870378	0.811707	0.0093191
I3L165	Hepatocyte growth factor-regulated tyrosine kinase substrate (Fragment) OS=Homo sapiens GN=HGS PE=1 SV=1	1.14553	1.08144	1.05741	0.913218	0.897196	0.905207	0.826829	0.00207855
I3L2B0	Clustered mitochondria protein homolog (Fragment) OS=Homo sapiens GN=CLUH PE=1 SV=2	1.21799	1.06855	1.01697	0.868856	0.972008	0.855631	0.816253	0.0456828
I3L448	ATP synthase mitochondrial F1 complex assembly factor 1 OS=Homo sapiens GN=ATPAF1 PE=1 SV=1	1.03883	1.02841	1.00484	0.996619	0.9873	0.943993	0.953069	0.0654207
I3L4C2	Brain-specific angiogenesis inhibitor 1-associated protein 2 OS=Homo sapiens GN=BAIAP2 PE=1 SV=1	0.919452	1.03605	0.968385	1.01128	1.0445	1.02034	1.05207	0.223144
I3L4Q0	HCG1818442, isoform CRA_a OS=Homo sapiens GN=FAM195B PE=1 SV=1	1.02316	0.979484	0.990073	1.0364	1.00728	0.9636	1.00487	0.855029
I3NI22	N-sulphoglucosamine sulphohydrolase (Fragment) OS=Homo sapiens GN=SGSH PE=1 SV=1	0.803917	1.02603	0.76236	1.0031	1.11488	1.28971	1.31454	0.08061
I3VM53	F-box and leucine-rich repeat protein 11, isoform CRA_a OS=Homo sapiens GN=KDM2A PE=2 SV=1	1.14179	1.02985	1.01866	0.977079	1.07303	0.759595	0.880702	0.276261
I6L975	Hydroxysteroid dehydrogenase like 1 OS=Homo sapiens GN=HSDL1 PE=2 SV=1	1.01306	1.06234	1.05039	1.00037	0.906308	0.967525	0.919513	0.0552864
I6U9T8	UDP-glucuronosyltransferase OS=Homo sapiens GN=BILIQTL1 PE=2 SV=1	1.07886	1.02499	0.863383	1.05702	1.0381	0.937636	1.02208	0.784253
J3K000	PEPD protein OS=Homo sapiens GN=PEPD PE=2 SV=1	1.05646	1.04038	0.971101	0.996048	0.945741	0.990275	0.955712	0.21336
J3KN01	Afadin OS=Homo sapiens GN=MLLT4 PE=1 SV=1	0.984638	0.979671	0.954834	1.0172	1.02658	1.03707	1.0554	0.00768441
J3KN16	Proteasome-associated protein ECM29 homolog OS=Homo sapiens GN=KIAA0368 PE=1 SV=1	1.03019	0.976385	1.00185	0.983081	0.973755	1.03473	0.994396	0.82995
J3KN32	REST corepressor 1 OS=Homo sapiens GN=RCOR1 PE=1 SV=1	1.01501	0.987121	0.967948	1.058	1.00107	0.970853	1.02015	0.528996
J3KN59	BCL2/adenovirus E1B 19 kDa protein-interacting protein 2 OS=Homo sapiens GN=BNIP2 PE=1 SV=1	1.00655	1.22674	0.762779	1.00655	0.857143	1.14024	1.00262	0.987476
J3KN66	Torsin-1A-interacting protein 1 OS=Homo sapiens GN=TOR1AIP1 PE=1 SV=1	0.997903	0.969306	1.01483	0.99287	1.03451	0.990582	1.01204	0.572452
J3KNF8	Cytochrome b5 type B OS=Homo sapiens GN=CYB5B PE=1 SV=1	1.03156	0.983279	1.02364	1.00779	1.00402	0.949711	0.974677	0.345266
J3KNL6	Protein transport protein Sec16A OS=Homo sapiens GN=SEC16A PE=1 SV=1	1.01326	1.05302	1.05938	0.969777	0.979321	0.925239	0.919593	0.0191071
J3KNN5	Probable ATP-dependent RNA helicase DDX41 (Fragment) OS=Homo sapiens GN=DDX41 PE=1 SV=1	1.00547	1.15402	1.07785	0.849591	1.01496	0.898116	0.853375	0.0721625
J3KPF3	4F2 cell-surface antigen heavy chain OS=Homo sapiens GN=SLC3A2 PE=1 SV=1	1.04534	0.991326	0.994314	1.04128	0.990642	0.937101	0.97956	0.584955
J3KPP4	Cisplatin resistance-associated overexpressed protein, isoform CRA_b OS=Homo sapiens GN=LUC7L3 PE=1 SV=1	1.03683	0.990377	1.00832	0.990811	0.972144	1.00152	0.976593	0.213336
J3KQ32	Obg-like ATPase 1 OS=Homo sapiens GN=OLA1 PE=1 SV=1	1.02488	0.976492	1.03299	0.986632	1.00041	0.97859	0.977346	0.288855
J3KQ41	COP9 signalosome complex subunit 7b OS=Homo sapiens GN=COPS7B PE=1 SV=1	0.958107	0.973235	0.948022	1.00349	0.889837	1.22731	1.08379	0.463859
J3KQ48	Peptidyl-tRNA hydrolase 2, mitochondrial OS=Homo sapiens GN=PTRH2 PE=1 SV=1	0.897545	0.852467	0.949725	1.02907	0.927803	1.34338	1.22244	0.19353
J3KQE5	GTP-binding nuclear protein Ran (Fragment) OS=Homo sapiens GN=RAN PE=1 SV=1	1.01648	1.00705	1.03293	1.0066	0.923526	1.01341	0.963053	0.276052
J3KQN4	60S ribosomal protein L36a OS=Homo sapiens GN=RPL36A PE=3 SV=1	1.08301	0.98941	1.09288	0.998421	0.912817	0.923459	0.895553	0.0607802
J3KQY1	39S ribosomal protein L22, mitochondrial OS=Homo sapiens GN=MRPL22 PE=1 SV=1	1.00465	1.08744	1.03012	0.978692	0.964977	0.934117	0.921713	0.0427911
J3KR97	Tubulin-specific chaperone D OS=Homo sapiens GN=TBCD PE=1 SV=1	1.04873	1.03533	1.0096	0.961347	0.939649	1.00534	0.939445	0.0499031
J3KTA4	Probable ATP-dependent RNA helicase DDX5 OS=Homo sapiens GN=DDX5 PE=1 SV=1	0.965476	0.919874	0.957735	1.05959	1.04268	1.05464	1.11038	0.00219863
J3KTL2	Serine/arginine-rich-splicing factor 1 OS=Homo sapiens GN=SRSF1 PE=1 SV=1	0.977837	1.00954	1.01153	0.968086	0.999335	1.03367	1.00073	0.975032
J3QK89	Calcium homeostasis endoplasmic reticulum protein OS=Homo sapiens GN=CHERP PE=1 SV=1	1.01881	1.01904	0.99399	0.96074	1.00031	1.0071	0.978993	0.271936
J3QLS3	28S ribosomal protein S7, mitochondrial OS=Homo sapiens GN=MRPS7 PE=1 SV=1	1.02885	0.991963	1.01805	0.980088	0.994302	0.986745	0.974421	0.0910402
J3QQ67	60S ribosomal protein L18 (Fragment) OS=Homo sapiens GN=RPL18 PE=1 SV=1	1.01998	1.04075	1.06917	1.00493	0.876483	0.988685	0.916992	0.1132
J3QQJ0	SAP30-binding protein (Fragment) OS=Homo sapiens GN=SAP30BP PE=1 SV=1	0.984292	1.01482	0.997566	0.990265	1.02146	0.991593	1.00221	0.877635
J3QR44	Cyclin-dependent kinase 11B OS=Homo sapiens GN=CDK11B PE=1 SV=2	1.03455	0.994049	1.02736	0.983984	0.995007	0.965052	0.963378	0.0705705
J3QRD8	Dymeclin (Fragment) OS=Homo sapiens GN=DYM PE=1 SV=1	0.799347	1.53018	1.12887	0.769984	0.776509	0.995106	0.734906	0.243994
J3QRS3	Myosin regulatory light chain 12A OS=Homo sapiens GN=MYL12A PE=1 SV=1	0.903935	0.927075	0.950214	1.04401	1.05193	1.12283	1.15732	0.00681033
J3QRU1	Tyrosine-protein kinase OS=Homo sapiens GN=YES1 PE=1 SV=1	1.03487	0.92963	1.03988	1.00104	1.01065	0.983921	0.997081	0.940474
J3QTA6	MICOS complex subunit MIC25 OS=Homo sapiens GN=CHCHD6 PE=1 SV=1	1.06897	1.09523	0.951448	0.988956	0.967702	0.927693	0.925762	0.181429
J7HWK6	NADH-ubiquinone oxidoreductase chain 4 OS=Homo sapiens GN=ND4 PE=3 SV=1	0.988972	1.04799	1.05693	0.965723	0.894188	1.0462	0.939306	0.268977
J9JIC5	Protein Njmu-R1 OS=Homo sapiens GN=C17orf75 PE=1 SV=1	1.29136	1.01852	0.926974	0.846097	0.933195	0.983854	0.853652	0.247128
J9JIE6	Transmembrane and coiled-coil domain-containing protein 1 OS=Homo sapiens GN=TMCO1 PE=1 SV=1	1.07324	1.0451	0.942494	1.02785	0.963378	0.947942	0.960249	0.433813
J9R021	Eukaryotic translation initiation factor 3 subunit A OS=Homo sapiens GN=eIF3a PE=2 SV=1	1.00312	0.96565	0.987291	1.01278	1.02234	1.00881	1.02973	0.0647045
K4EN11	GAPDH (Fragment) OS=Homo sapiens PE=4 SV=1	1.0727	0.995944	0.958502	1.01654	0.932293	1.02402	0.982066	0.70606
K4ENJ5	Beta actin (Fragment) OS=Homo sapiens PE=4 SV=1	0.911504	0.874631	0.89233	1.06342	1.10029	1.15782	1.24009	0.00189497
K7EJ20	Glutathione peroxidase OS=Homo sapiens GN=GPX4 PE=1 SV=3	0.872649	1.0269	0.902642	1.05689	1.184	0.956915	1.14118	0.178487
K7EL20	Eukaryotic translation initiation factor 3 subunit G (Fragment) OS=Homo sapiens GN=EIF3G PE=1 SV=6	0.986542	1.01064	0.960495	1.07706	0.981333	0.983937	1.02862	0.461165
K7ELC2	40S ribosomal protein S15 OS=Homo sapiens GN=RPS15 PE=1 SV=1	1.03133	0.893372	1.04736	0.95824	1.08445	0.985251	1.0188	0.779261
K7EM18	Eukaryotic translation initiation factor 1 OS=Homo sapiens GN=EIF1 PE=1 SV=1	1.07037	0.945115	1.00023	1.0312	0.983831	0.969255	0.989579	0.809955
K7ER00	Phenylalanine--tRNA ligase alpha subunit OS=Homo sapiens GN=FARSA PE=1 SV=1	0.977166	0.968188	1.0028	1.0121	1.00572	1.03402	1.03517	0.0620647
K7ER74	Protein APOC4-APOC2 OS=Homo sapiens GN=APOC4-APOC2 PE=1 SV=1	1.04411	1.30005	0.959767	0.962676	0.84634	0.887058	0.816021	0.133447
K7ER90	Eukaryotic translation initiation factor 3 subunit G (Fragment) OS=Homo sapiens GN=EIF3G PE=1 SV=1	1.0167	0.956729	0.880409	1.05417	1.05758	1.03441	1.10244	0.0719431
K7PML8	Cyclin-dependent kinase inhibitor 2A OS=Homo sapiens GN=CDKN2A PE=2 SV=1	1.00819	1.05477	0.980247	1.07237	0.880876	1.00354	0.971599	0.656566
K7WVJ5	Cytochrome c oxidase subunit 2 (Fragment) OS=Homo sapiens GN=COX2 PE=3 SV=1	1.13023	1.09045	0.786467	0.885413	1.0629	1.04454	0.995251	0.970822
L0R6G9	Alternative protein FUNDC2 OS=Homo sapiens GN=FUNDC2 PE=4 SV=1	0.828077	0.891556	0.879349	1.06124	1.19186	1.14791	1.3086	0.00341238
L0R6Q1	Alternative protein SLC35A4 OS=Homo sapiens GN=SLC35A4 PE=4 SV=1	1.11005	0.934609	1.06433	1.0218	0.982456	0.886762	0.929891	0.333369
L0R8D2	Alternative protein RCOR1 OS=Homo sapiens GN=RCOR1 PE=4 SV=1	0.832982	0.864057	1.00211	1.08241	1.18526	1.03318	1.22292	0.0431186
L0R8F8	Alternative protein SMCR7L OS=Homo sapiens GN=SMCR7L PE=4 SV=1	0.965646	1.04124	1.01467	0.986318	0.988089	1.00404	0.985731	0.563465
L7RSM2	Mitogen-activated protein kinase OS=Homo sapiens GN=MAPK14 PE=4 SV=1	0.983517	1.43284	0.943024	0.851914	0.901752	0.886957	0.786045	0.203213
M0QWZ7	Serine--tRNA ligase, mitochondrial OS=Homo sapiens GN=SARS2 PE=1 SV=1	1.0218	1.05943	1.0839	0.917359	1.01992	0.897601	0.89566	0.0587056
M0QXB4	Coatomer protein complex, subunit epsilon, isoform CRA_g OS=Homo sapiens GN=COPE PE=1 SV=1	1.05489	1.03224	0.972941	0.948343	0.982263	1.00932	0.960738	0.254605
M0QXB5	Persulfide dioxygenase ETHE1, mitochondrial OS=Homo sapiens GN=ETHE1 PE=1 SV=1	0.933368	1.04276	0.934942	1.0223	1.03174	1.03489	1.0611	0.178712
M0QYS1	60S ribosomal protein L13a (Fragment) OS=Homo sapiens GN=RPL13A PE=1 SV=2	1.06483	1.04615	1.06602	0.994362	0.865544	0.963096	0.888575	0.0399126
M0QYZ2	AP-2 complex subunit sigma OS=Homo sapiens GN=AP2S1 PE=1 SV=1	1.12254	1.06424	1.0578	1.01729	0.824584	0.913554	0.849242	0.0515668
M0QZR4	Rho guanine nucleotide exchange factor 1 OS=Homo sapiens GN=ARHGEF1 PE=1 SV=1	1.17444	0.983091	0.948416	0.913741	0.996575	0.983733	0.931776	0.398743
M0R2B7	DNA polymerase OS=Homo sapiens GN=POLD1 PE=1 SV=1	1.02954	1.02724	1.00564	0.967422	1.01184	0.958319	0.959234	0.0842035
M0R2J8	Doublecortin domain-containing protein 1 OS=Homo sapiens GN=DCDC1 PE=4 SV=1	0.972056	1.40519	0.818363	0.97006	1.18762	0.646707	0.877577	0.609561
M0R2V0	Hyaluronan synthase 1 OS=Homo sapiens GN=HAS1 PE=1 SV=1	1.02703	0.997921	0.955301	1.04158	1.02495	0.953222	1.01325	0.719725
M0R2Z9	SURP and G-patch domain-containing protein 2 OS=Homo sapiens GN=SUGP2 PE=1 SV=1	0.994334	1.00449	1.01464	1.00096	1.03628	0.949297	0.991062	0.746597
M1VPF6	Tyrosine-protein kinase receptor OS=Homo sapiens GN=CD74-ROS1_C6;R32 PE=2 SV=1	1	1.12119	0.968178	0.998256	1.01439	0.897995	0.942148	0.370796
O00116	Alkyldihydroxyacetonephosphate synthase, peroxisomal OS=Homo sapiens GN=AGPS PE=1 SV=1	0.909412	0.859037	0.957137	1.21167	0.999558	1.06319	1.20136	0.0567406
O00148	ATP-dependent RNA helicase DDX39A OS=Homo sapiens GN=DDX39A PE=1 SV=2	1.00167	0.963429	0.983804	1.00967	1.02299	1.01844	1.03465	0.0438257
O00151	PDZ and LIM domain protein 1 OS=Homo sapiens GN=PDLIM1 PE=1 SV=4	1.00879	0.983072	1.02032	0.978226	1.02559	0.984009	0.991914	0.68403
O00154	Cytosolic acyl coenzyme A thioester hydrolase OS=Homo sapiens GN=ACOT7 PE=1 SV=3	1.04248	1.02815	1.02329	1.02356	0.930853	0.951664	0.939285	0.0943081
O00159	Unconventional myosin-Ic OS=Homo sapiens GN=MYO1C PE=1 SV=4	0.898189	0.980625	0.952413	1.08807	1.00003	1.08067	1.11922	0.0388241
O00161	Synaptosomal-associated protein 23 OS=Homo sapiens GN=SNAP23 PE=1 SV=1	0.900099	1.07361	1.07263	0.965166	1.01742	0.971081	0.969579	0.633769
O00178	GTP-binding protein 1 OS=Homo sapiens GN=GTPBP1 PE=1 SV=3	0.902038	1.003	0.931901	0.972191	0.978354	1.21251	1.11495	0.268071
O00186	Syntaxin-binding protein 3 OS=Homo sapiens GN=STXBP3 PE=1 SV=2	0.958955	1.23881	1.00746	0.996269	0.962687	0.835821	0.871944	0.239956
O00193	Small acidic protein OS=Homo sapiens GN=SMAP PE=1 SV=1	1.01463	0.960002	0.980881	0.965647	1.03041	1.04843	1.03011	0.375213
O00203	AP-3 complex subunit beta-1 OS=Homo sapiens GN=AP3B1 PE=1 SV=3	1.04458	1.01409	0.983096	0.967599	0.994082	0.996556	0.97254	0.236727
O00217	NADH dehydrogenase [ubiquinone] iron-sulfur protein 8, mitochondrial OS=Homo sapiens GN=NDUFS8 PE=1 SV=1	0.962691	1.09971	0.972788	0.965487	1.00355	0.99578	0.976814	0.633997
O00231	26S proteasome non-ATPase regulatory subunit 11 OS=Homo sapiens GN=PSMD11 PE=1 SV=3	0.984814	1.00861	0.97899	0.996963	1.01699	1.01363	1.01856	0.169083
O00232	26S proteasome non-ATPase regulatory subunit 12 OS=Homo sapiens GN=PSMD12 PE=1 SV=3	0.979046	0.97978	0.995778	0.991844	1.01775	1.0358	1.03073	0.0946172
O00233	26S proteasome non-ATPase regulatory subunit 9 OS=Homo sapiens GN=PSMD9 PE=1 SV=3	0.818204	1.43853	1.14318	0.906612	0.825551	0.867918	0.764748	0.214051
O00264	Membrane-associated progesterone receptor component 1 OS=Homo sapiens GN=PGRMC1 PE=1 SV=3	1.0668	0.97388	1.03451	0.960545	1.06459	0.899674	0.951098	0.416086
O00267	Transcription elongation factor SPT5 OS=Homo sapiens GN=SUPT5H PE=1 SV=1	0.984015	0.981109	1.00768	1.01951	0.999377	1.0083	1.0183	0.151185
O00273	DNA fragmentation factor subunit alpha OS=Homo sapiens GN=DFFA PE=1 SV=1	1.03907	1.03641	0.982038	1.00934	0.96464	0.968506	0.96238	0.177357
O00291	Huntingtin-interacting protein 1 OS=Homo sapiens GN=HIP1 PE=1 SV=5	1.55719	1.05062	0.858578	0.795981	0.901468	0.836167	0.730911	0.213941
O00299	Chloride intracellular channel protein 1 OS=Homo sapiens GN=CLIC1 PE=1 SV=4	0.887185	0.94867	0.923562	1.07751	1.04717	1.1159	1.17437	0.00387738
O00411	DNA-directed RNA polymerase, mitochondrial OS=Homo sapiens GN=POLRMT PE=1 SV=2	1.03039	1.03755	1.01487	0.963874	0.973284	0.98004	0.946281	0.002505
O00425	Insulin-like growth factor 2 mRNA-binding protein 3 OS=Homo sapiens GN=IGF2BP3 PE=1 SV=2	0.935191	0.985133	0.974151	1.01495	1.06161	1.02896	1.07291	0.026538
O00461	Golgi integral membrane protein 4 OS=Homo sapiens GN=GOLIM4 PE=1 SV=1	1.18405	1.10532	1.04576	0.858008	0.882234	0.92463	0.799031	0.00739986
O00468	Agrin OS=Homo sapiens GN=AGRN PE=1 SV=5	1.02392	1.08123	1.0212	0.901665	1.01083	0.961157	0.919169	0.0858681
O00469	Procollagen-lysine,2-oxoglutarate 5-dioxygenase 2 OS=Homo sapiens GN=PLOD2 PE=1 SV=2	0.95294	1.05218	0.99629	0.993947	1.03448	0.970163	0.999063	0.979518
O00483	Cytochrome c oxidase subunit NDUFA4 OS=Homo sapiens GN=NDUFA4 PE=1 SV=1	0.979517	1.04739	1.06285	1.00808	0.95174	0.95043	0.941905	0.133727
O00487	26S proteasome non-ATPase regulatory subunit 14 OS=Homo sapiens GN=PSMD14 PE=1 SV=1	0.998947	0.957283	0.980541	0.981542	1.04046	1.04123	1.04306	0.142787
O00541	Pescadillo homolog OS=Homo sapiens GN=PES1 PE=1 SV=1	1.14032	1.04393	1.04624	0.913696	0.928892	0.926917	0.857301	0.00873921
O00566	U3 small nucleolar ribonucleoprotein protein MPP10 OS=Homo sapiens GN=MPHOSPH10 PE=1 SV=2	1.11201	1.16721	0.881494	1.06169	0.913961	0.863636	0.898305	0.368394
O00625	Pirin OS=Homo sapiens GN=PIR PE=1 SV=1	1.03965	0.984035	1.00617	1.00739	0.982957	0.979796	0.980291	0.339465
O00629	Importin subunit alpha-3 OS=Homo sapiens GN=KPNA4 PE=1 SV=1	1.00731	1.05067	1.01731	0.955845	0.927255	1.04161	0.951038	0.244054
O00743	Serine/threonine-protein phosphatase 6 catalytic subunit OS=Homo sapiens GN=PPP6C PE=1 SV=1	1.03984	0.962027	0.997539	0.997938	0.973598	1.02906	1.0004	0.989169
O00764	Pyridoxal kinase OS=Homo sapiens GN=PDXK PE=1 SV=1	0.939859	1.09496	0.97192	0.966506	0.996231	1.03052	0.995516	0.933707
O14497	AT-rich interactive domain-containing protein 1A OS=Homo sapiens GN=ARID1A PE=1 SV=3	1.08867	0.997384	0.994181	0.8824	1.00507	1.0323	0.947905	0.390069
O14521	Succinate dehydrogenase [ubiquinone] cytochrome b small subunit, mitochondrial OS=Homo sapiens GN=SDHD PE=1 SV=1	1.13204	1.02159	1.05239	0.952566	0.890973	0.950442	0.871481	0.0236318
O14530	Thioredoxin domain-containing protein 9 OS=Homo sapiens GN=TXNDC9 PE=1 SV=2	1.0124	0.933154	0.973585	0.986523	1.05606	1.03827	1.0554	0.156599
O14561	Acyl carrier protein, mitochondrial OS=Homo sapiens GN=NDUFAB1 PE=1 SV=3	0.958785	1.00866	0.938101	1.00212	1.06456	1.02777	1.06501	0.0853774
O14562	Ubiquitin domain-containing protein UBFD1 OS=Homo sapiens GN=UBFD1 PE=1 SV=2	1.07668	0.939032	1.03331	0.940918	1.00503	1.00503	0.967842	0.51583
O14578	Citron Rho-interacting kinase OS=Homo sapiens GN=CIT PE=1 SV=2	0.971538	0.980769	0.963462	1.00846	1.03154	1.04423	1.05778	0.00840098
O14617	AP-3 complex subunit delta-1 OS=Homo sapiens GN=AP3D1 PE=1 SV=1	0.979049	1.02793	1.01423	1.02069	0.972419	0.985679	0.985955	0.527697
O14618	Copper chaperone for superoxide dismutase OS=Homo sapiens GN=CCS PE=1 SV=1	1.06299	1.1668	0.932449	0.957936	0.977207	0.902611	0.897385	0.204319
O14639	Actin-binding LIM protein 1 OS=Homo sapiens GN=ABLIM1 PE=1 SV=3	0.940822	0.971233	1.00247	0.973699	0.96274	1.14904	1.05866	0.416358
O14646	Chromodomain-helicase-DNA-binding protein 1 OS=Homo sapiens GN=CHD1 PE=1 SV=2	0.939649	0.968021	1.06756	1.01659	0.99447	1.01371	1.01665	0.696714
O14657	Torsin-1B OS=Homo sapiens GN=TOR1B PE=1 SV=2	0.977067	1.01115	1.02504	1.00736	0.956869	1.02251	0.991202	0.735878
O14681	Etoposide-induced protein 2.4 homolog OS=Homo sapiens GN=EI24 PE=1 SV=4	1.05218	1.09574	1.02904	0.990926	0.92559	0.906534	0.888603	0.0214602
O14734	Acyl-coenzyme A thioesterase 8 OS=Homo sapiens GN=ACOT8 PE=1 SV=1	1.0201	1.14072	0.889144	0.937392	0.906376	1.10626	0.967232	0.74499
O14737	Programmed cell death protein 5 OS=Homo sapiens GN=PDCD5 PE=1 SV=3	1.07255	0.921035	1.0157	1.01194	0.973666	1.00511	0.993829	0.898882
O14776	Transcription elongation regulator 1 OS=Homo sapiens GN=TCERG1 PE=1 SV=2	0.998062	1.00361	0.991981	0.960143	1.01488	1.03133	1.00424	0.855354
O14777	Kinetochore protein NDC80 homolog OS=Homo sapiens GN=NDC80 PE=1 SV=1	0.789621	1.04488	0.889201	1.06872	1.13885	1.06872	1.20288	0.0772001
O14828	Secretory carrier-associated membrane protein 3 OS=Homo sapiens GN=SCAMP3 PE=1 SV=3	0.99725	0.971422	1.04962	1.02093	1.01232	0.948463	0.987877	0.725926
O14907	Tax1-binding protein 3 OS=Homo sapiens GN=TAX1BP3 PE=1 SV=2	1.12556	1.04086	0.965134	0.943316	0.874011	1.05112	0.915984	0.274369
O14929	Histone acetyltransferase type B catalytic subunit OS=Homo sapiens GN=HAT1 PE=1 SV=1	1.0262	1.01084	1.09713	0.94616	0.997495	0.922181	0.914386	0.0611792
O14933	Ubiquitin/ISG15-conjugating enzyme E2 L6 OS=Homo sapiens GN=UBE2L6 PE=1 SV=4	0.803165	1.09891	1.05045	0.873393	1.12562	1.04847	1.03216	0.801994
O14936	Peripheral plasma membrane protein CASK OS=Homo sapiens GN=CASK PE=1 SV=3	1.01565	1.04927	0.966166	0.980757	0.959822	1.02834	0.979489	0.546773
O14949	Cytochrome b-c1 complex subunit 8 OS=Homo sapiens GN=UQCRQ PE=1 SV=4	1.00895	1.03931	1.04634	0.903164	1.02589	0.97635	0.938862	0.167436
O14964	Hepatocyte growth factor-regulated tyrosine kinase substrate OS=Homo sapiens GN=HGS PE=1 SV=1	0.993691	0.988175	0.94918	1.00453	1.01442	1.05	1.04705	0.0796048
O14965	Aurora kinase A OS=Homo sapiens GN=AURKA PE=1 SV=2	0.982698	0.932476	0.938907	1.04639	0.922064	1.17746	1.10225	0.266546
O14975	Very long-chain acyl-CoA synthetase OS=Homo sapiens GN=SLC27A2 PE=1 SV=2	1.15672	1.30623	1.02295	0.865574	0.810492	0.838033	0.721219	0.017743
O14976	Cyclin-G-associated kinase OS=Homo sapiens GN=GAK PE=1 SV=2	1.10493	1.05978	0.982023	0.892977	0.980769	0.979515	0.906736	0.101539
O14980	Exportin-1 OS=Homo sapiens GN=XPO1 PE=1 SV=1	0.979442	0.991171	1.01505	1.00637	1.00525	1.00272	1.00961	0.415252
O15020	Spectrin beta chain, non-erythrocytic 2 OS=Homo sapiens GN=SPTBN2 PE=1 SV=3	1.00982	0.961128	0.961128	1.09184	1.03545	0.940624	1.04633	0.390011
O15031	Plexin-B2 OS=Homo sapiens GN=PLXNB2 PE=1 SV=3	0.985157	1.08075	0.988176	0.92327	1.0727	0.949937	0.96458	0.552626
O15041	Semaphorin-3E OS=Homo sapiens GN=SEMA3E PE=1 SV=1	1.03775	1.10638	1.00206	1.00206	0.93617	0.91558	0.907068	0.0724938
O15042	U2 snRNP-associated SURP motif-containing protein OS=Homo sapiens GN=U2SURP PE=1 SV=2	0.980338	1.02028	0.994588	0.957363	1.00389	1.04354	1.0032	0.91303
O15084	Serine/threonine-protein phosphatase 6 regulatory ankyrin repeat subunit A OS=Homo sapiens GN=ANKRD28 PE=1 SV=5	0.911982	0.967919	0.937209	1.07486	1.03427	1.07376	1.12984	0.00435538
O15091	Mitochondrial ribonuclease P protein 3 OS=Homo sapiens GN=KIAA0391 PE=1 SV=2	0.984935	1.02519	0.975393	1.00836	1.0212	0.984935	1.0097	0.630773
O15111	Inhibitor of nuclear factor kappa-B kinase subunit alpha OS=Homo sapiens GN=CHUK PE=1 SV=2	1.03045	1.03645	1.00349	0.916625	0.979531	1.03345	0.954146	0.253839
O15116	U6 snRNA-associated Sm-like protein LSm1 OS=Homo sapiens GN=LSM1 PE=1 SV=1	0.999822	1.01927	1.00355	0.983305	1.02593	0.96812	0.985017	0.455783
O15143	Actin-related protein 2/3 complex subunit 1B OS=Homo sapiens GN=ARPC1B PE=1 SV=3	1.00701	1.00641	1.05695	1.02272	0.956673	0.95023	0.954158	0.176066
O15144	Actin-related protein 2/3 complex subunit 2 OS=Homo sapiens GN=ARPC2 PE=1 SV=1	0.993798	0.967125	0.975127	1.02385	0.996856	1.04324	1.04356	0.0522846
O15160	DNA-directed RNA polymerases I and III subunit RPAC1 OS=Homo sapiens GN=POLR1C PE=1 SV=1	1.66116	0.901164	0.846517	0.843481	0.89408	0.853601	0.760131	0.359177
O15164	Transcription intermediary factor 1-alpha OS=Homo sapiens GN=TRIM24 PE=1 SV=3	0.949773	1.34835	1.04407	0.928386	0.87103	0.858393	0.79523	0.135269
O15173	Membrane-associated progesterone receptor component 2 OS=Homo sapiens GN=PGRMC2 PE=1 SV=1	0.987335	1.03633	0.941127	0.928323	1.0263	1.08058	1.02375	0.677064
O15230	Laminin subunit alpha-5 OS=Homo sapiens GN=LAMA5 PE=1 SV=8	1.03885	1.05083	1.03561	1.00518	1.00518	0.864357	0.919826	0.151311
O15260	Surfeit locus protein 4 OS=Homo sapiens GN=SURF4 PE=1 SV=3	1.13806	1.07341	1.02113	1.00925	0.839285	0.918869	0.856093	0.0599842
O15294	UDP-N-acetylglucosamine--peptide N-acetylglucosaminyltransferase 110 kDa subunit OS=Homo sapiens GN=OGT PE=1 SV=3	1.01786	1.04238	1.12177	0.972031	0.923623	0.922332	0.885598	0.0265176
O15347	High mobility group protein B3 OS=Homo sapiens GN=HMGB3 PE=1 SV=4	0.972022	0.997623	0.983196	1.01647	1.0394	0.991285	1.03194	0.116595
O15371	Eukaryotic translation initiation factor 3 subunit D OS=Homo sapiens GN=EIF3D PE=1 SV=1	0.985119	1.02195	0.991104	0.999061	0.998709	1.00406	1.00122	0.92086
O15397	Importin-8 OS=Homo sapiens GN=IPO8 PE=1 SV=2	0.922049	1.30156	1.04053	0.896214	0.929176	0.910468	0.838155	0.192591
O15400	Syntaxin-7 OS=Homo sapiens GN=STX7 PE=1 SV=4	1.02858	0.969767	0.955229	1.02561	0.984305	1.03651	1.03144	0.323193
O15460	Prolyl 4-hydroxylase subunit alpha-2 OS=Homo sapiens GN=P4HA2 PE=1 SV=1	0.930915	1.08762	0.967364	1.01472	1.01206	0.987318	1.00944	0.8547
O15511	Actin-related protein 2/3 complex subunit 5 OS=Homo sapiens GN=ARPC5 PE=1 SV=3	0.973465	1.01064	0.967056	1.0414	1.00269	1.00474	1.0331	0.15345
O15530	3-phosphoinositide-dependent protein kinase 1 OS=Homo sapiens GN=PDPK1 PE=1 SV=1	1.0594	1.05453	0.980526	0.896787	1.037	0.971762	0.938955	0.258768
O43143	Pre-mRNA-splicing factor ATP-dependent RNA helicase DHX15 OS=Homo sapiens GN=DHX15 PE=1 SV=2	0.984909	0.984431	1.00023	1.012	1.012	1.00644	1.0205	0.0211514
O43159	Ribosomal RNA-processing protein 8 OS=Homo sapiens GN=RRP8 PE=1 SV=2	0.983121	1.02754	1.01984	1.01688	0.98016	0.972461	0.979871	0.353309
O43175	D-3-phosphoglycerate dehydrogenase OS=Homo sapiens GN=PHGDH PE=1 SV=4	1.01224	1.04589	0.970466	0.98521	1.04186	0.944344	0.981119	0.621782
O43181	NADH dehydrogenase [ubiquinone] iron-sulfur protein 4, mitochondrial OS=Homo sapiens GN=NDUFS4 PE=1 SV=1	0.984236	1.08374	1.02562	0.989163	1.02956	0.887685	0.93949	0.289318
O43242	26S proteasome non-ATPase regulatory subunit 3 OS=Homo sapiens GN=PSMD3 PE=1 SV=2	0.995301	1.07924	1.05147	0.958731	0.961963	0.953288	0.919375	0.0276586
O43290	U4/U6.U5 tri-snRNP-associated protein 1 OS=Homo sapiens GN=SART1 PE=1 SV=1	0.960225	1.04445	1.00234	0.979317	0.996163	1.0175	0.995331	0.869425
O43301	Heat shock 70 kDa protein 12A OS=Homo sapiens GN=HSPA12A PE=1 SV=2	1.06462	1.06105	1.03131	0.957229	0.951174	0.934612	0.900547	0.00112536
O43324	Eukaryotic translation elongation factor 1 epsilon-1 OS=Homo sapiens GN=EEF1E1 PE=1 SV=1	1.01193	1.0149	0.985919	0.948955	0.977289	1.06101	0.991536	0.81942
O43379	WD repeat-containing protein 62 OS=Homo sapiens GN=WDR62 PE=1 SV=4	0.981893	1.08019	0.972581	0.91671	1.00879	1.03983	0.977156	0.671094
O43390	Heterogeneous nuclear ribonucleoprotein R OS=Homo sapiens GN=HNRNPR PE=1 SV=1	0.989708	0.962454	1.01824	0.979724	1.02402	1.02585	1.01993	0.421773
O43414	ERI1 exoribonuclease 3 OS=Homo sapiens GN=ERI3 PE=1 SV=2	1.0107	1.00191	1.03621	0.911303	1.01598	1.0239	0.967975	0.436817
O43488	Aflatoxin B1 aldehyde reductase member 2 OS=Homo sapiens GN=AKR7A2 PE=1 SV=3	1.02559	0.9897	1.00778	0.988845	0.98557	1.00252	0.984738	0.255082
O43490	Prominin-1 OS=Homo sapiens GN=PROM1 PE=1 SV=1	1.07533	0.966189	1.03039	0.98609	0.976461	0.965547	0.953187	0.211031
O43491	Band 4.1-like protein 2 OS=Homo sapiens GN=EPB41L2 PE=1 SV=1	0.983773	1.01868	1.01133	0.98874	1.01902	0.978466	0.990857	0.600069
O43493	Trans-Golgi network integral membrane protein 2 OS=Homo sapiens GN=TGOLN2 PE=1 SV=2	0.949185	1.05956	1.05585	1.0125	0.951181	0.971716	0.957841	0.346789
O43615	Mitochondrial import inner membrane translocase subunit TIM44 OS=Homo sapiens GN=TIMM44 PE=1 SV=2	0.961338	1.02537	0.983933	1.03189	0.996958	1.00051	1.01976	0.41989
O43617	Trafficking protein particle complex subunit 3 OS=Homo sapiens GN=TRAPPC3 PE=1 SV=1	1.01848	1.03012	0.994218	0.966075	0.955885	1.03522	0.971855	0.351138
O43639	Cytoplasmic protein NCK2 OS=Homo sapiens GN=NCK2 PE=1 SV=2	1.47524	0.916274	0.992925	0.895047	0.936321	0.784198	0.772822	0.229193
O43660	Pleiotropic regulator 1 OS=Homo sapiens GN=PLRG1 PE=1 SV=1	1.05145	1.03496	1.00249	1.02304	0.882002	1.00605	0.942432	0.273359
O43678	NADH dehydrogenase [ubiquinone] 1 alpha subcomplex subunit 2 OS=Homo sapiens GN=NDUFA2 PE=1 SV=3	1.12834	1.18806	0.986904	0.924044	0.920901	0.851755	0.816365	0.0344306
O43681	ATPase ASNA1 OS=Homo sapiens GN=ASNA1 PE=1 SV=2	0.974802	0.997774	1.0049	1.01024	1.01683	0.995459	1.01513	0.246134
O43684	Mitotic checkpoint protein BUB3 OS=Homo sapiens GN=BUB3 PE=1 SV=1	1.19209	0.982952	0.982488	0.957341	0.913858	0.971269	0.900218	0.217903
O43707	Alpha-actinin-4 OS=Homo sapiens GN=ACTN4 PE=1 SV=2	0.952599	0.948577	0.983184	1.02657	1.03388	1.0552	1.08018	0.00516688
O43709	Probable 18S rRNA (guanine-N(7))-methyltransferase OS=Homo sapiens GN=WBSCR22 PE=1 SV=2	0.814437	1.25932	1.02864	1.02393	0.809729	1.06395	0.933991	0.674178
O43719	HIV Tat-specific factor 1 OS=Homo sapiens GN=HTATSF1 PE=1 SV=1	0.997471	0.924797	0.970318	1.00226	0.963929	1.14122	1.07427	0.283683
O43752	Syntaxin-6 OS=Homo sapiens GN=STX6 PE=1 SV=1	1.12392	1.02344	0.957416	0.927273	0.973206	0.994737	0.932501	0.252868
O43765	Small glutamine-rich tetratricopeptide repeat-containing protein alpha OS=Homo sapiens GN=SGTA PE=1 SV=1	1.03395	1.03749	1.0413	0.930131	0.959249	0.997891	0.927569	0.0189845
O43776	Asparagine--tRNA ligase, cytoplasmic OS=Homo sapiens GN=NARS PE=1 SV=1	1.04766	1.00205	0.98697	0.994524	0.986487	0.982312	0.975844	0.258776
O43795	Unconventional myosin-Ib OS=Homo sapiens GN=MYO1B PE=1 SV=3	0.984614	0.966428	1.01369	1.03024	0.960515	1.04451	1.02379	0.46826
O43815	Striatin OS=Homo sapiens GN=STRN PE=1 SV=4	0.898895	0.989767	1.14941	1.02661	1.01678	0.918543	0.974939	0.769535
O43818	U3 small nucleolar RNA-interacting protein 2 OS=Homo sapiens GN=RRP9 PE=1 SV=1	0.964532	1.14613	1.1292	0.891294	0.912022	0.956817	0.851928	0.058867
O43819	Protein SCO2 homolog, mitochondrial OS=Homo sapiens GN=SCO2 PE=1 SV=3	1.00265	1.00587	0.984923	0.999885	1.05167	0.955001	1.00438	0.886185
O43823	A-kinase anchor protein 8 OS=Homo sapiens GN=AKAP8 PE=1 SV=1	1.01461	1.01003	0.944501	1.0047	0.971552	1.05461	1.02079	0.567871
O43920	NADH dehydrogenase [ubiquinone] iron-sulfur protein 5 OS=Homo sapiens GN=NDUFS5 PE=1 SV=3	1.03068	1.01454	0.91824	0.97432	0.98919	1.07303	1.02466	0.629145
O60218	Aldo-keto reductase family 1 member B10 OS=Homo sapiens GN=AKR1B10 PE=1 SV=2	1.06932	0.843962	0.849841	1.32579	0.983669	0.927411	1.17145	0.337039
O60220	Mitochondrial import inner membrane translocase subunit Tim8 A OS=Homo sapiens GN=TIMM8A PE=1 SV=1	1.06757	1.02365	0.989189	0.927027	0.947297	1.04527	0.947796	0.280367
O60232	Sjoegren syndrome/scleroderma autoantigen 1 OS=Homo sapiens GN=SSSCA1 PE=1 SV=1	1.13133	0.955886	1.00126	0.951349	0.856063	1.10411	0.942703	0.54522
O60264	SWI/SNF-related matrix-associated actin-dependent regulator of chromatin subfamily A member 5 OS=Homo sapiens GN=SMARCA5 PE=1 SV=1	0.979328	0.971778	0.950566	1.00126	1.06561	1.03146	1.06777	0.0329049
O60271	C-Jun-amino-terminal kinase-interacting protein 4 OS=Homo sapiens GN=SPAG9 PE=1 SV=4	1.02412	1.06494	0.962894	0.977737	0.990724	0.979592	0.965957	0.311601
O60287	Nucleolar pre-ribosomal-associated protein 1 OS=Homo sapiens GN=URB1 PE=1 SV=4	0.988976	1.0978	1.03805	0.945235	0.950569	0.979374	0.920109	0.066319
O60318	Germinal-center associated nuclear protein OS=Homo sapiens GN=MCM3AP PE=1 SV=2	1.00111	1.04783	0.880979	0.967742	1.10122	1.00111	1.04784	0.504983
O60333	Kinesin-like protein KIF1B OS=Homo sapiens GN=KIF1B PE=1 SV=5	1.05697	0.974932	1.02279	1.01459	0.966727	0.963993	0.96419	0.275801
O60341	Lysine-specific histone demethylase 1A OS=Homo sapiens GN=KDM1A PE=1 SV=2	0.977315	1.03048	1.01315	0.981852	0.999069	0.998139	0.986137	0.448261
O60343	TBC1 domain family member 4 OS=Homo sapiens GN=TBC1D4 PE=1 SV=2	1.10332	1.19508	1.08542	0.881761	0.989183	0.745244	0.773148	0.0308903
O60488	Long-chain-fatty-acid--CoA ligase 4 OS=Homo sapiens GN=ACSL4 PE=1 SV=2	1.09442	1.07241	1.01265	0.95114	0.998082	0.871299	0.887102	0.0541877
O60493	Sorting nexin-3 OS=Homo sapiens GN=SNX3 PE=1 SV=3	1.05645	1.1049	1.02278	0.930797	0.932768	0.952313	0.88435	0.00776875
O60499	Syntaxin-10 OS=Homo sapiens GN=STX10 PE=1 SV=1	0.986098	0.943225	0.986098	1.05937	1.03287	0.992335	1.05802	0.0800069
O60502	Protein O-GlcNAcase OS=Homo sapiens GN=MGEA5 PE=1 SV=2	0.956716	1.03284	1.04328	0.953731	1.01791	0.995522	0.978346	0.544958
O60508	Pre-mRNA-processing factor 17 OS=Homo sapiens GN=CDC40 PE=1 SV=1	1.0052	0.931386	1.0196	1.02921	1.02801	0.986597	1.02964	0.395373
O60518	Ran-binding protein 6 OS=Homo sapiens GN=RANBP6 PE=1 SV=2	0.776197	0.768435	0.86934	0.846054	1.02458	1.71539	1.48553	0.217318
O60524	Nuclear export mediator factor NEMF OS=Homo sapiens GN=NEMF PE=1 SV=4	0.970158	0.956115	1.00527	0.960796	1.11644	0.991223	1.04671	0.411445
O60566	Mitotic checkpoint serine/threonine-protein kinase BUB1 beta OS=Homo sapiens GN=BUB1B PE=1 SV=3	0.992126	0.996535	0.968189	1.03811	1.02299	0.982047	1.02919	0.20306
O60568	Procollagen-lysine,2-oxoglutarate 5-dioxygenase 3 OS=Homo sapiens GN=PLOD3 PE=1 SV=1	1.0451	1.04458	1.00193	0.979314	0.963639	0.965437	0.940736	0.0156776
O60645	Exocyst complex component 3 OS=Homo sapiens GN=EXOC3 PE=1 SV=2	0.998154	1.06301	0.999736	1.0203	0.991827	0.926971	0.960207	0.309505
O60664	Perilipin-3 OS=Homo sapiens GN=PLIN3 PE=1 SV=3	0.888491	0.923863	0.930159	1.0992	1.05241	1.10587	1.18777	0.00127299
O60684	Importin subunit alpha-7 OS=Homo sapiens GN=KPNA6 PE=1 SV=1	0.980474	0.960532	0.978812	1.05276	1.00602	1.0214	1.05492	0.0243391
O60701	UDP-glucose 6-dehydrogenase OS=Homo sapiens GN=UGDH PE=1 SV=1	1.00994	0.987796	0.994037	0.997592	1.00459	1.00605	1.0055	0.48239
O60716	Catenin delta-1 OS=Homo sapiens GN=CTNND1 PE=1 SV=1	1.05281	0.979553	1.00138	0.965881	0.991972	1.0084	0.977755	0.419036
O60725	Protein-S-isoprenylcysteine O-methyltransferase OS=Homo sapiens GN=ICMT PE=1 SV=1	0.928789	1.12419	0.958749	1.07338	0.904038	1.01086	0.992215	0.92532
O60783	28S ribosomal protein S14, mitochondrial OS=Homo sapiens GN=MRPS14 PE=1 SV=1	0.939873	1.02591	1.00996	0.998727	1.00255	1.02299	1.01631	0.587741
O60826	Coiled-coil domain-containing protein 22 OS=Homo sapiens GN=CCDC22 PE=1 SV=1	0.976942	1.13988	1.03333	0.956617	0.917605	0.975631	0.904673	0.119752
O60828	Polyglutamine-binding protein 1 OS=Homo sapiens GN=PQBP1 PE=1 SV=1	1.01405	1.03935	1.01827	0.967674	1.0267	0.933942	0.953329	0.165581
O60832	H/ACA ribonucleoprotein complex subunit 4 OS=Homo sapiens GN=DKC1 PE=1 SV=3	1.00104	1.03783	1.02312	0.992591	0.98946	0.955961	0.959511	0.059744
O60869	Endothelial differentiation-related factor 1 OS=Homo sapiens GN=EDF1 PE=1 SV=1	1.01142	0.984364	1.01757	0.977017	0.961475	1.04816	0.991138	0.770908
O60870	DNA/RNA-binding protein KIN17 OS=Homo sapiens GN=KIN PE=1 SV=2	1.25133	1.01992	1.06708	0.853226	0.997989	0.810455	0.797306	0.0674691
O60885	Bromodomain-containing protein 4 OS=Homo sapiens GN=BRD4 PE=1 SV=2	1.01464	1.013	1.0223	0.957176	1.00862	0.984266	0.967253	0.0926327
O60888	Protein CutA OS=Homo sapiens GN=CUTA PE=1 SV=2	1.01624	1.11331	0.989699	0.956022	0.965531	0.959192	0.923536	0.102455
O60925	Prefoldin subunit 1 OS=Homo sapiens GN=PFDN1 PE=1 SV=2	1.07561	0.95028	0.99773	0.976878	0.994539	1.00496	0.984377	0.695695
O75027	ATP-binding cassette sub-family B member 7, mitochondrial OS=Homo sapiens GN=ABCB7 PE=1 SV=2	0.990963	1.03584	0.966656	1.01652	1.02586	0.964163	1.00437	0.883375
O75116	Rho-associated protein kinase 2 OS=Homo sapiens GN=ROCK2 PE=1 SV=4	1.01159	1.03744	1.01398	0.959531	0.981311	0.996151	0.958859	0.0354786
O75146	Huntingtin-interacting protein 1-related protein OS=Homo sapiens GN=HIP1R PE=1 SV=2	0.847037	1.01508	0.973246	1.13729	0.978417	1.04892	1.11613	0.183277
O75147	Obscurin-like protein 1 OS=Homo sapiens GN=OBSL1 PE=1 SV=4	1.00734	1.03455	1.05852	0.930253	1.03066	0.938674	0.935228	0.131553
O75153	Clustered mitochondria protein homolog OS=Homo sapiens GN=CLUH PE=1 SV=2	1.05974	1.00133	1.0453	0.98179	0.947479	0.964357	0.931513	0.0245196
O75170	Serine/threonine-protein phosphatase 6 regulatory subunit 2 OS=Homo sapiens GN=PPP6R2 PE=1 SV=2	0.985	1.04867	0.9771	0.947179	1.07117	0.970877	0.992845	0.878931
O75179	Ankyrin repeat domain-containing protein 17 OS=Homo sapiens GN=ANKRD17 PE=1 SV=3	1.00271	1.06726	1.03835	0.934592	0.988054	0.969045	0.93031	0.0413721
O75191	Xylulose kinase OS=Homo sapiens GN=XYLB PE=1 SV=3	1.03983	1.06589	0.966207	1.01831	1.03077	0.878988	0.953171	0.448124
O75223	Gamma-glutamylcyclotransferase OS=Homo sapiens GN=GGCT PE=1 SV=1	1.01414	0.946628	0.97476	1.03571	1.04931	0.979448	1.04392	0.212388
O75306	NADH dehydrogenase [ubiquinone] iron-sulfur protein 2, mitochondrial OS=Homo sapiens GN=NDUFS2 PE=1 SV=2	0.953913	1.02672	0.974089	0.997471	1.04713	1.00068	1.03065	0.326011
O75312	Zinc finger protein ZPR1 OS=Homo sapiens GN=ZPR1 PE=1 SV=1	1.02699	0.901278	0.954545	1.03338	1.02912	1.05469	1.0813	0.104156
O75323	Protein NipSnap homolog 2 OS=Homo sapiens GN=GBAS PE=1 SV=1	0.954741	1.01796	1.00144	0.926006	1.08046	1.0194	1.01739	0.741379
O75330	Hyaluronan mediated motility receptor OS=Homo sapiens GN=HMMR PE=1 SV=2	1.12867	0.965035	0.923077	0.914685	1.01538	1.05315	0.988873	0.888788
O75340	Programmed cell death protein 6 OS=Homo sapiens GN=PDCD6 PE=1 SV=1	1.00277	1.02678	0.981067	0.996306	1.00762	0.985454	0.992944	0.6546
O75367	Core histone macro-H2A.1 OS=Homo sapiens GN=H2AFY PE=1 SV=4	0.996395	0.998024	0.998984	1.00412	1.00341	0.999067	1.00441	0.0658905
O75369	Filamin-B OS=Homo sapiens GN=FLNB PE=1 SV=2	0.896162	0.909989	0.905217	1.11847	1.04556	1.1246	1.2129	0.00170458
O75376	Nuclear receptor corepressor 1 OS=Homo sapiens GN=NCOR1 PE=1 SV=2	1.00258	1.04132	1.00568	0.932851	1.05837	0.959194	0.96748	0.456905
O75380	NADH dehydrogenase [ubiquinone] iron-sulfur protein 6, mitochondrial OS=Homo sapiens GN=NDUFS6 PE=1 SV=1	1.11167	1.02	1.06	1.025	0.908333	0.875	0.879896	0.0722165
O75381	Peroxisomal membrane protein PEX14 OS=Homo sapiens GN=PEX14 PE=1 SV=1	1.11902	0.971779	1.02331	1.08957	0.986503	0.809816	0.926714	0.456476
O75390	Citrate synthase, mitochondrial OS=Homo sapiens GN=CS PE=1 SV=2	0.998259	0.993228	0.978686	0.997776	1.03804	0.994011	1.02008	0.262606
O75394	39S ribosomal protein L33, mitochondrial OS=Homo sapiens GN=MRPL33 PE=1 SV=1	1.03699	1.01278	1.13786	0.903833	0.996638	0.911903	0.882278	0.0612406
O75396	Vesicle-trafficking protein SEC22b OS=Homo sapiens GN=SEC22B PE=1 SV=4	1.03014	1.01056	0.993621	1.01923	0.997821	0.948638	0.977383	0.383803
O75400	Pre-mRNA-processing factor 40 homolog A OS=Homo sapiens GN=PRPF40A PE=1 SV=2	1.04066	1.05261	1.01178	0.934506	0.988481	0.97195	0.932328	0.0250277
O75436	Vacuolar protein sorting-associated protein 26A OS=Homo sapiens GN=VPS26A PE=1 SV=2	1.03019	0.989457	1.00883	1.00288	0.958529	1.01011	0.981194	0.395383
O75475	PC4 and SFRS1-interacting protein OS=Homo sapiens GN=PSIP1 PE=1 SV=1	1.02427	1.01153	1.00402	0.950385	1.03179	0.978006	0.973801	0.341618
O75489	NADH dehydrogenase [ubiquinone] iron-sulfur protein 3, mitochondrial OS=Homo sapiens GN=NDUFS3 PE=1 SV=1	0.967271	1.07723	0.957146	0.97457	1.03803	0.985755	0.998902	0.980899
O75494	Serine/arginine-rich splicing factor 10 OS=Homo sapiens GN=SRSF10 PE=1 SV=1	1.04789	0.986189	0.977631	0.990313	1.00027	0.997705	0.992224	0.744291
O75496	Geminin OS=Homo sapiens GN=GMNN PE=1 SV=1	1.13454	1.00509	1.00753	0.979442	0.930592	0.942805	0.90648	0.0957507
O75506	Heat shock factor-binding protein 1 OS=Homo sapiens GN=HSBP1 PE=1 SV=1	1.03734	1.01975	0.962552	0.96318	1.04677	0.970408	0.986991	0.727284
O75521	Enoyl-CoA delta isomerase 2, mitochondrial OS=Homo sapiens GN=ECI2 PE=1 SV=4	1.00762	1.03457	1.01115	0.96991	1.08034	0.896418	0.965065	0.547034
O75525	KH domain-containing, RNA-binding, signal transduction-associated protein 3 OS=Homo sapiens GN=KHDRBS3 PE=1 SV=1	0.953422	1.0523	1.03111	0.961493	0.958466	1.04322	0.975748	0.580807
O75533	Splicing factor 3B subunit 1 OS=Homo sapiens GN=SF3B1 PE=1 SV=3	0.972687	0.977808	0.990218	1.01809	1.00894	1.03226	1.04032	0.00985552
O75569	Interferon-inducible double-stranded RNA-dependent protein kinase activator A OS=Homo sapiens GN=PRKRA PE=1 SV=1	0.993834	1.05022	1.01233	0.94729	0.992044	1.00428	0.9631	0.192146
O75607	Nucleoplasmin-3 OS=Homo sapiens GN=NPM3 PE=1 SV=3	0.992964	1.01818	0.973819	0.950097	1.02378	1.04116	1.01007	0.760595
O75616	GTPase Era, mitochondrial OS=Homo sapiens GN=ERAL1 PE=1 SV=2	1.28463	1.01834	0.958254	0.906388	0.906388	0.925996	0.839798	0.158159
O75628	GTP-binding protein REM 1 OS=Homo sapiens GN=REM1 PE=1 SV=2	0.958374	0.969022	1.01065	0.954501	1.18683	0.92062	1.04217	0.653075
O75643	U5 small nuclear ribonucleoprotein 200 kDa helicase OS=Homo sapiens GN=SNRNP200 PE=1 SV=2	1.01618	1.00632	1.01549	0.979044	0.999063	0.983899	0.974988	0.0205282
O75663	TIP41-like protein OS=Homo sapiens GN=TIPRL PE=1 SV=2	1.02595	0.984733	0.896183	0.996947	1.0916	1.00458	1.06408	0.272712
O75674	TOM1-like protein 1 OS=Homo sapiens GN=TOM1L1 PE=1 SV=2	1.01983	1.35977	1.08782	0.798867	0.90085	0.832861	0.730392	0.0448873
O75691	Small subunit processome component 20 homolog OS=Homo sapiens GN=UTP20 PE=1 SV=3	1.0401	1.04944	1.03247	0.887959	0.955746	1.03428	0.921835	0.128559
O75694	Nuclear pore complex protein Nup155 OS=Homo sapiens GN=NUP155 PE=1 SV=1	1.02505	0.982512	1.02155	0.967206	1.03595	0.967725	0.980774	0.505814
O75764	Transcription elongation factor A protein 3 OS=Homo sapiens GN=TCEA3 PE=1 SV=2	1.0138	1.07055	0.996933	0.937117	1.00153	0.980061	0.947237	0.137359
O75792	Ribonuclease H2 subunit A OS=Homo sapiens GN=RNASEH2A PE=1 SV=2	1.06739	1.09973	1.2938	0.760108	0.598383	1.18059	0.733645	0.176351
O75794	Cell division cycle protein 123 homolog OS=Homo sapiens GN=CDC123 PE=1 SV=1	1.01653	1.02915	0.97963	1.01779	0.968118	0.988777	0.983267	0.460637
O75818	Ribonuclease P protein subunit p40 OS=Homo sapiens GN=RPP40 PE=1 SV=3	1.11925	1.01012	0.998522	0.965784	0.965784	0.940548	0.918229	0.0962554
O75822	Eukaryotic translation initiation factor 3 subunit J OS=Homo sapiens GN=EIF3J PE=1 SV=2	0.973784	1.05043	1.00628	1.00056	0.964176	1.00477	0.979872	0.472806
O75832	26S proteasome non-ATPase regulatory subunit 10 OS=Homo sapiens GN=PSMD10 PE=1 SV=1	0.958331	0.954612	0.941328	1.03644	1.07576	1.03352	1.10211	0.00262542
O75843	AP-1 complex subunit gamma-like 2 OS=Homo sapiens GN=AP1G2 PE=1 SV=1	1.06145	0.927374	1.06145	1.04283	0.957169	0.949721	0.967033	0.566725
O75844	CAAX prenyl protease 1 homolog OS=Homo sapiens GN=ZMPSTE24 PE=1 SV=2	1.06719	0.964237	1.0718	0.936603	0.952587	1.00759	0.933473	0.169935
O75880	Protein SCO1 homolog, mitochondrial OS=Homo sapiens GN=SCO1 PE=1 SV=1	1.0384	1.00517	1.01723	0.947822	1.02732	0.964066	0.960277	0.195725
O75884	Putative hydrolase RBBP9 OS=Homo sapiens GN=RBBP9 PE=1 SV=2	0.993411	1.00132	1.05523	0.895651	0.971846	1.08254	0.96724	0.594287
O75886	Signal transducing adapter molecule 2 OS=Homo sapiens GN=STAM2 PE=1 SV=1	1.10545	0.96	0.992727	0.941818	1.06182	0.938182	0.96195	0.552717
O75911	Short-chain dehydrogenase/reductase 3 OS=Homo sapiens GN=DHRS3 PE=1 SV=2	0.929682	1.10802	1.00069	1.0106	0.966011	0.985001	0.974728	0.656878
O75934	Pre-mRNA-splicing factor SPF27 OS=Homo sapiens GN=BCAS2 PE=1 SV=1	0.967078	1.07176	0.973648	0.993357	0.985035	1.00912	0.991713	0.821658
O75935	Dynactin subunit 3 OS=Homo sapiens GN=DCTN3 PE=1 SV=1	0.893907	1.11109	0.995348	1.08998	0.981732	0.927947	0.999773	0.99784
O75937	DnaJ homolog subfamily C member 8 OS=Homo sapiens GN=DNAJC8 PE=1 SV=2	0.951398	0.993156	1.05231	0.968797	1.04466	0.989676	1.00209	0.957705
O75940	Survival of motor neuron-related-splicing factor 30 OS=Homo sapiens GN=SMNDC1 PE=1 SV=1	0.971235	0.952822	0.989961	0.999324	1.04988	1.03678	1.05901	0.0366227
O75942	Major prion protein OS=Homo sapiens GN=PRNP PE=3 SV=2	1.02005	0.952317	0.99781	1.11811	0.951811	0.959899	1.02008	0.747724
O75947	ATP synthase subunit d, mitochondrial OS=Homo sapiens GN=ATP5H PE=1 SV=3	0.973973	0.981703	0.980608	1.00633	1.0317	1.02568	1.0434	0.00612208
O75962	Triple functional domain protein OS=Homo sapiens GN=TRIO PE=1 SV=2	1.13647	0.940024	1.04468	0.938188	0.954712	0.985924	0.922353	0.239116
O75964	ATP synthase subunit g, mitochondrial OS=Homo sapiens GN=ATP5L PE=1 SV=3	1.03227	0.976884	1.02751	0.995134	0.965935	1.00227	0.975857	0.307587
O75976	Carboxypeptidase D OS=Homo sapiens GN=CPD PE=1 SV=2	1.03115	1.03494	1.05452	0.969292	0.945928	0.964174	0.922704	0.0013664
O76003	Glutaredoxin-3 OS=Homo sapiens GN=GLRX3 PE=1 SV=2	0.948754	0.938007	0.996134	1.0256	0.995149	1.09636	1.08124	0.0888782
O76021	Ribosomal L1 domain-containing protein 1 OS=Homo sapiens GN=RSL1D1 PE=1 SV=3	1.03604	0.990088	1.03169	0.972083	0.972281	0.997813	0.96218	0.0854099
O76046	Putative RNA helicase Ski2w OS=Homo sapiens GN=SKI2W PE=4 SV=1	0.965431	1.10063	0.949831	0.933077	0.978719	1.07232	0.989464	0.874682
O94763	Unconventional prefoldin RPB5 interactor 1 OS=Homo sapiens GN=URI1 PE=1 SV=3	1.02168	1.11814	0.995029	0.88588	0.938551	1.04072	0.913968	0.20138
O94776	Metastasis-associated protein MTA2 OS=Homo sapiens GN=MTA2 PE=1 SV=1	1.00404	0.938671	1.01076	1.02585	1.01462	1.00606	1.03151	0.260541
O94788	Retinal dehydrogenase 2 OS=Homo sapiens GN=ALDH1A2 PE=1 SV=3	1.09961	1.02831	0.971399	1.02521	0.995756	0.879728	0.935915	0.31631
O94822	E3 ubiquitin-protein ligase listerin OS=Homo sapiens GN=LTN1 PE=1 SV=6	1.10903	1.06938	0.97467	0.931718	0.986784	0.928414	0.902899	0.0817719
O94826	Mitochondrial import receptor subunit TOM70 OS=Homo sapiens GN=TOMM70A PE=1 SV=1	0.995724	0.981932	0.984656	1.01525	1.02637	0.996065	1.02545	0.0624789
O94874	E3 UFM1-protein ligase 1 OS=Homo sapiens GN=UFL1 PE=1 SV=2	0.982256	1.0523	0.991222	1.01335	0.999066	0.961804	0.982963	0.556857
O94880	PHD finger protein 14 OS=Homo sapiens GN=PHF14 PE=1 SV=2	0.862534	0.911253	0.956542	0.995654	0.911253	1.36276	1.19754	0.271978
O94888	UBX domain-containing protein 7 OS=Homo sapiens GN=UBXN7 PE=1 SV=2	0.975948	0.998119	0.999703	0.959319	1.04504	1.02187	1.01764	0.548613
O94905	Erlin-2 OS=Homo sapiens GN=ERLIN2 PE=1 SV=1	1.06522	1.11413	0.945652	0.934783	1.10326	0.836957	0.92	0.418488
O94906	Pre-mRNA-processing factor 6 OS=Homo sapiens GN=PRPF6 PE=1 SV=1	0.987532	1.0276	1.02176	0.967496	1.00866	0.986954	0.975704	0.227045
O94915	Protein furry homolog-like OS=Homo sapiens GN=FRYL PE=1 SV=2	0.957983	1.08209	0.977376	0.810601	1.08597	1.08597	0.988432	0.912594
O94923	D-glucuronyl C5-epimerase OS=Homo sapiens GN=GLCE PE=1 SV=3	1.28751	0.961221	0.855399	0.983607	0.988355	0.923912	0.932911	0.625962
O94964	Protein SOGA1 OS=Homo sapiens GN=SOGA1 PE=1 SV=2	0.995446	1.04776	0.98998	1.02511	0.92674	1.01496	0.978121	0.574789
O94973	AP-2 complex subunit alpha-2 OS=Homo sapiens GN=AP2A2 PE=1 SV=2	0.975785	1.01506	1.00213	0.986534	0.995925	1.02457	1.0047	0.787541
O95059	Ribonuclease P protein subunit p14 OS=Homo sapiens GN=RPP14 PE=1 SV=3	0.966226	0.931718	1.07856	1.07048	1.02863	0.924376	1.01579	0.8132
O95071	E3 ubiquitin-protein ligase UBR5 OS=Homo sapiens GN=UBR5 PE=1 SV=2	2.20081	1.07854	0.835628	0.524696	0.607287	0.753036	0.458087	0.155744
O95139	NADH dehydrogenase [ubiquinone] 1 beta subcomplex subunit 6 OS=Homo sapiens GN=NDUFB6 PE=1 SV=3	1.0738	1.03137	0.984976	0.897481	1.06584	0.946531	0.941656	0.34506
O95159	Zinc finger protein-like 1 OS=Homo sapiens GN=ZFPL1 PE=1 SV=2	1.35907	0.991181	0.949934	0.894105	0.897854	0.907854	0.818079	0.198859
O95168	NADH dehydrogenase [ubiquinone] 1 beta subcomplex subunit 4 OS=Homo sapiens GN=NDUFB4 PE=1 SV=3	0.973425	0.98114	0.974711	1.0718	1.021	0.977925	1.04829	0.158438
O95169	NADH dehydrogenase [ubiquinone] 1 beta subcomplex subunit 8, mitochondrial OS=Homo sapiens GN=NDUFB8 PE=1 SV=1	0.966472	1.09621	1.07289	1.04665	0.905248	0.912536	0.913529	0.211883
O95202	LETM1 and EF-hand domain-containing protein 1, mitochondrial OS=Homo sapiens GN=LETM1 PE=1 SV=1	0.966124	1.04696	0.960405	1.01915	1.03448	0.972882	1.01783	0.625922
O95210	Starch-binding domain-containing protein 1 OS=Homo sapiens GN=STBD1 PE=1 SV=1	0.924363	0.948248	1.04857	1.03662	1.05573	0.986465	1.05397	0.291617
O95219	Sorting nexin-4 OS=Homo sapiens GN=SNX4 PE=1 SV=1	0.984412	1.07539	0.971675	0.972402	1.04883	0.947292	0.979232	0.66322
O95235	Kinesin-like protein KIF20A OS=Homo sapiens GN=KIF20A PE=1 SV=1	0.972926	0.946798	0.844255	0.963806	1.04047	1.23175	1.17078	0.151182
O95251	Histone acetyltransferase KAT7 OS=Homo sapiens GN=KAT7 PE=1 SV=1	1.00792	1.02694	0.950872	1.07448	0.998415	0.941363	1.00955	0.842375
O95260	Arginyl-tRNA--protein transferase 1 OS=Homo sapiens GN=ATE1 PE=1 SV=2	0.966849	1.11792	0.961813	1.04994	0.951742	0.951742	0.969421	0.636332
O95292	Vesicle-associated membrane protein-associated protein B/C OS=Homo sapiens GN=VAPB PE=1 SV=3	0.888797	0.943987	0.919275	1.11779	1.06507	1.06507	1.18019	0.00223619
O95342	Bile salt export pump OS=Homo sapiens GN=ABCB11 PE=1 SV=2	0.882992	0.984318	0.832328	1.10736	1.10374	1.08926	1.22252	0.011267
O95359	Transforming acidic coiled-coil-containing protein 2 OS=Homo sapiens GN=TACC2 PE=1 SV=3	1.03774	1.01372	1.01715	0.977702	0.979417	0.974271	0.955282	0.00393158
O95363	Phenylalanine--tRNA ligase, mitochondrial OS=Homo sapiens GN=FARS2 PE=1 SV=1	0.864235	1.02445	0.968033	0.949981	1.13276	1.06055	1.10032	0.249112
O95372	Acyl-protein thioesterase 2 OS=Homo sapiens GN=LYPLA2 PE=1 SV=1	0.94464	1.0113	0.986231	1.02839	1.00218	1.02725	1.03931	0.143655
O95373	Importin-7 OS=Homo sapiens GN=IPO7 PE=1 SV=1	1.03235	0.990714	0.966263	0.987959	1.0165	1.00621	1.00714	0.751926
O95394	Phosphoacetylglucosamine mutase OS=Homo sapiens GN=PGM3 PE=1 SV=1	0.982957	1.02475	0.992966	1.01484	0.976456	1.00803	0.999553	0.980593
O95433	Activator of 90 kDa heat shock protein ATPase homolog 1 OS=Homo sapiens GN=AHSA1 PE=1 SV=1	0.993747	0.98365	0.998344	1.00565	0.993501	1.02511	1.0163	0.187221
O95445	Apolipoprotein M OS=Homo sapiens GN=APOM PE=1 SV=2	1.00327	1.14061	0.981033	0.958797	0.961413	0.954872	0.92005	0.170716
O95453	Poly(A)-specific ribonuclease PARN OS=Homo sapiens GN=PARN PE=1 SV=1	1.06407	1.01051	0.986709	0.998611	0.968855	0.971236	0.959953	0.1746
O95470	Sphingosine-1-phosphate lyase 1 OS=Homo sapiens GN=SGPL1 PE=1 SV=3	1.04569	0.984437	0.99206	1.06802	0.929716	0.980081	0.985317	0.757694
O95486	Protein transport protein Sec24A OS=Homo sapiens GN=SEC24A PE=1 SV=2	0.999367	1.02836	1.00575	0.98746	0.956914	1.02215	0.977927	0.343573
O95639	Cleavage and polyadenylation specificity factor subunit 4 OS=Homo sapiens GN=CPSF4 PE=1 SV=1	0.983817	1.12089	1.02808	0.955259	0.973822	0.938125	0.915223	0.100909
O95684	FGFR1 oncogene partner OS=Homo sapiens GN=FGFR1OP PE=1 SV=1	1.07739	1.01878	1.07175	0.947784	0.933133	0.951165	0.893988	0.00453559
O95721	Synaptosomal-associated protein 29 OS=Homo sapiens GN=SNAP29 PE=1 SV=1	0.969898	1.2354	1.13606	0.885009	0.915713	0.857917	0.795676	0.0453594
O95757	Heat shock 70 kDa protein 4L OS=Homo sapiens GN=HSPA4L PE=1 SV=3	1.00704	0.993885	1.01971	1.00544	0.996322	0.977594	0.986333	0.282119
O95758	Polypyrimidine tract-binding protein 3 OS=Homo sapiens GN=PTBP3 PE=1 SV=2	1.0736	1.14213	0.883249	0.814721	0.997462	1.08883	0.936118	0.586633
O95782	AP-2 complex subunit alpha-1 OS=Homo sapiens GN=AP2A1 PE=1 SV=3	1.02358	1.02049	0.954808	0.98167	1.02414	0.995312	1.00075	0.978101
O95801	Tetratricopeptide repeat protein 4 OS=Homo sapiens GN=TTC4 PE=1 SV=3	1.07566	0.985592	0.99698	0.982486	0.934346	1.02493	0.961916	0.370938
O95825	Quinone oxidoreductase-like protein 1 OS=Homo sapiens GN=CRYZL1 PE=1 SV=2	0.964259	0.976256	0.947763	1.02124	1.09773	0.992752	1.07736	0.0831194
O95831	Apoptosis-inducing factor 1, mitochondrial OS=Homo sapiens GN=AIFM1 PE=1 SV=1	0.961732	0.959987	0.963312	1.05362	1.02886	1.03248	1.0797	0.000595416
O95861	3'(2'),5'-bisphosphate nucleotidase 1 OS=Homo sapiens GN=BPNT1 PE=1 SV=1	1.08166	0.998247	0.970259	0.953658	1.00927	0.986905	0.967104	0.418941
O95881	Thioredoxin domain-containing protein 12 OS=Homo sapiens GN=TXNDC12 PE=1 SV=1	0.973062	1.05847	1.03277	0.941857	1.02398	0.969874	0.958036	0.287184
O95905	Protein ecdysoneless homolog OS=Homo sapiens GN=ECD PE=1 SV=1	0.987873	0.940299	0.912313	1.1334	0.965485	1.06063	1.11232	0.117176
O95970	Leucine-rich glioma-inactivated protein 1 OS=Homo sapiens GN=LGI1 PE=1 SV=1	1.19364	1.113	1.02328	0.922203	0.983532	0.764338	0.801842	0.0546326
O95983	Methyl-CpG-binding domain protein 3 OS=Homo sapiens GN=MBD3 PE=1 SV=1	0.958029	0.888686	0.968978	1.01825	1.14599	1.02007	1.13091	0.0669081
O95999	B-cell lymphoma/leukemia 10 OS=Homo sapiens GN=BCL10 PE=1 SV=1	1.0014	0.966229	0.976277	1.06335	0.959531	1.03321	1.03811	0.314761
O96005	Cleft lip and palate transmembrane protein 1 OS=Homo sapiens GN=CLPTM1 PE=1 SV=1	1.13693	0.986041	1.06674	1.02131	0.856852	0.932128	0.881046	0.121408
O96007	Molybdopterin synthase catalytic subunit OS=Homo sapiens GN=MOCS2 PE=1 SV=1	1.03759	1.10977	1.0406	0.896241	0.938346	0.977444	0.882075	0.0196233
O96013	Serine/threonine-protein kinase PAK 4 OS=Homo sapiens GN=PAK4 PE=1 SV=1	1.00887	1.10603	1.03949	1.00089	0.909051	0.93567	0.90211	0.0600262
O96019	Actin-like protein 6A OS=Homo sapiens GN=ACTL6A PE=1 SV=1	0.97497	1.04642	0.958253	1.04157	0.976587	1.0022	1.01366	0.701859
O96028	Histone-lysine N-methyltransferase NSD2 OS=Homo sapiens GN=WHSC1 PE=1 SV=1	1.07664	1.10467	1.1271	1.06542	0.835514	0.790654	0.813559	0.0758903
P00167	Cytochrome b5 OS=Homo sapiens GN=CYB5A PE=1 SV=2	1.01615	1.02624	1.00734	0.961217	1.07284	0.916215	0.96739	0.518468
P00338	L-lactate dehydrogenase A chain OS=Homo sapiens GN=LDHA PE=1 SV=2	1.00646	1.0034	1.0218	0.999913	0.99643	0.972007	0.97912	0.11394
P00352	Retinal dehydrogenase 1 OS=Homo sapiens GN=ALDH1A1 PE=1 SV=2	1.06836	0.961065	1.06813	1.01501	0.92178	0.965645	0.937007	0.219682
P00387	NADH-cytochrome b5 reductase 3 OS=Homo sapiens GN=CYB5R3 PE=1 SV=3	1.00086	1.05555	0.93721	1.02431	1.04456	0.937503	1.00426	0.932874
P00492	Hypoxanthine-guanine phosphoribosyltransferase OS=Homo sapiens GN=HPRT1 PE=1 SV=2	1.02897	1.02069	0.982566	0.955098	1.03048	0.98219	0.978739	0.459305
P00558	Phosphoglycerate kinase 1 OS=Homo sapiens GN=PGK1 PE=1 SV=3	0.936288	1.01456	0.96026	1.02183	1.09114	0.975929	1.06107	0.219198
P00734	Prothrombin OS=Homo sapiens GN=F2 PE=1 SV=2	0.938677	1.09078	0.927813	0.929986	1.1212	0.99155	1.0289	0.730449
P01009	Alpha-1-antitrypsin OS=Homo sapiens GN=SERPINA1 PE=1 SV=3	0.926723	0.884613	0.819851	1.26979	0.99847	1.10055	1.28034	0.0444527
P01023	Alpha-2-macroglobulin OS=Homo sapiens GN=A2M PE=1 SV=3	1.08821	1.07546	1.00718	0.961152	0.981495	0.886501	0.892236	0.0409758
P01031	Complement C5 OS=Homo sapiens GN=C5 PE=1 SV=4	1.43941	1.07222	1.11383	0.842105	0.854345	0.678091	0.654963	0.0320918
P02458	Collagen alpha-1(II) chain OS=Homo sapiens GN=COL2A1 PE=1 SV=3	0.920074	1.12639	1.08178	0.998141	0.886617	0.986989	0.918004	0.300792
P02545	Prelamin-A/C OS=Homo sapiens GN=LMNA PE=1 SV=1	0.947865	0.995643	0.969184	1.02487	1.05203	1.01041	1.05995	0.0342558
P02647	Apolipoprotein A-I OS=Homo sapiens GN=APOA1 PE=1 SV=1	1.03234	1.001	0.946063	0.994241	0.912061	1.1143	1.01383	0.840355
P02649	Apolipoprotein E OS=Homo sapiens GN=APOE PE=1 SV=1	1.03123	1.03756	0.920155	1.06195	1.00211	0.946995	1.0074	0.891117
P02671	Fibrinogen alpha chain OS=Homo sapiens GN=FGA PE=1 SV=2	1.03144	1.30135	1.02616	0.928922	0.975736	0.736386	0.78627	0.109627
P02679	Fibrinogen gamma chain OS=Homo sapiens GN=FGG PE=1 SV=3	1.03957	1.18723	1.03037	0.916571	1.06663	0.759635	0.842092	0.168631
P02741	C-reactive protein OS=Homo sapiens GN=CRP PE=1 SV=1	0.995129	0.92791	0.856308	1.31905	1.1247	0.776912	1.15878	0.419309
P02753	Retinol-binding protein 4 OS=Homo sapiens GN=RBP4 PE=1 SV=3	1.32338	1.24811	1.01823	0.77711	0.867507	0.765664	0.67144	0.0155788
P02760	Protein AMBP OS=Homo sapiens GN=AMBP PE=1 SV=1	1.08369	1.04209	0.862228	1.07245	0.955533	0.984012	1.00803	0.921837
P02763	Alpha-1-acid glycoprotein 1 OS=Homo sapiens GN=ORM1 PE=1 SV=1	1.01903	1.05099	0.899388	1.03535	0.931339	1.0639	1.0206	0.755873
P02787	Serotransferrin OS=Homo sapiens GN=TF PE=1 SV=3	1.153	1.14012	1.03226	0.90681	0.928987	0.838824	0.804305	0.00985523
P02792	Ferritin light chain OS=Homo sapiens GN=FTL PE=1 SV=2	0.996853	0.985954	0.981873	1.13531	0.934959	0.965054	1.02383	0.725641
P04040	Catalase OS=Homo sapiens GN=CAT PE=1 SV=3	1.05842	1.04109	1.00944	0.97938	0.992292	0.919389	0.929919	0.0526888
P04075	Fructose-bisphosphate aldolase A OS=Homo sapiens GN=ALDOA PE=1 SV=2	0.977286	0.987938	0.987316	1.0254	1.03609	0.985969	1.03215	0.112894
P04181	Ornithine aminotransferase, mitochondrial OS=Homo sapiens GN=OAT PE=1 SV=1	0.998963	0.990779	0.974204	0.938254	1.06121	1.03659	1.02433	0.563937
P04350	Tubulin beta-4A chain OS=Homo sapiens GN=TUBB4A PE=1 SV=2	1.04798	1.04319	0.985605	0.916507	1.04798	0.958733	0.950094	0.305839
P04406	Glyceraldehyde-3-phosphate dehydrogenase OS=Homo sapiens GN=GAPDH PE=1 SV=3	1.01914	0.958737	0.991485	1.01146	1.00797	1.0112	1.02063	0.307924
P04424	Argininosuccinate lyase OS=Homo sapiens GN=ASL PE=1 SV=4	0.889472	1.12581	0.969683	1.02554	1.06278	0.926713	1.01008	0.906764
P04843	Dolichyl-diphosphooligosaccharide--protein glycosyltransferase subunit 1 OS=Homo sapiens GN=RPN1 PE=1 SV=1	1.01566	1.01175	0.999848	1.01454	0.984505	0.973692	0.981991	0.238052
P04899	Guanine nucleotide-binding protein G(i) subunit alpha-2 OS=Homo sapiens GN=GNAI2 PE=1 SV=3	0.991366	0.994967	0.979176	0.997738	1.00272	1.03403	1.02326	0.135437
P05023	Sodium/potassium-transporting ATPase subunit alpha-1 OS=Homo sapiens GN=ATP1A1 PE=1 SV=1	0.95259	0.999626	0.969698	1.03693	1.02655	1.01461	1.05345	0.0265604
P05026	Sodium/potassium-transporting ATPase subunit beta-1 OS=Homo sapiens GN=ATP1B1 PE=1 SV=1	0.940322	1.00723	0.915827	1.04964	1.10236	0.984631	1.09543	0.105224
P05091	Aldehyde dehydrogenase, mitochondrial OS=Homo sapiens GN=ALDH2 PE=1 SV=2	1.04135	1.02702	0.983648	1.01222	1.02293	0.912839	0.965913	0.4253
P05114	Non-histone chromosomal protein HMG-14 OS=Homo sapiens GN=HMGN1 PE=1 SV=3	0.999881	0.954087	1.0683	1.04599	1.00123	0.930518	0.985266	0.769045
P05161	Ubiquitin-like protein ISG15 OS=Homo sapiens GN=ISG15 PE=1 SV=5	0.961023	0.965122	0.939745	1.01861	1.09669	1.01881	1.09359	0.0301614
P05165	Propionyl-CoA carboxylase alpha chain, mitochondrial OS=Homo sapiens GN=PCCA PE=1 SV=4	1.0121	1.38477	1.02779	0.827721	0.859104	0.888526	0.752005	0.0827106
P05198	Eukaryotic translation initiation factor 2 subunit 1 OS=Homo sapiens GN=EIF2S1 PE=1 SV=3	1.00167	0.998257	0.981786	1.01493	0.987117	1.01623	1.01226	0.341766
P05204	Non-histone chromosomal protein HMG-17 OS=Homo sapiens GN=HMGN2 PE=1 SV=3	0.929482	0.961534	1.09572	1.056	0.98147	0.975796	1.00888	0.884419
P05362	Intercellular adhesion molecule 1 OS=Homo sapiens GN=ICAM1 PE=1 SV=2	0.945756	1.0445	0.907736	1.02012	1.10229	0.979598	1.0704	0.279687
P05387	60S acidic ribosomal protein P2 OS=Homo sapiens GN=RPLP2 PE=1 SV=1	1.00121	0.995234	1.01002	0.987301	0.988476	1.01776	0.9957	0.711506
P05546	Heparin cofactor 2 OS=Homo sapiens GN=SERPIND1 PE=1 SV=3	1.01711	1.23484	0.989114	1.014	0.880249	0.864697	0.851248	0.152079
P05556	Integrin beta-1 OS=Homo sapiens GN=ITGB1 PE=1 SV=2	0.901614	0.884069	0.902036	1.16401	1.05747	1.0908	1.23238	0.00288589
P05787	Keratin, type II cytoskeletal 8 OS=Homo sapiens GN=KRT8 PE=1 SV=7	0.900355	0.886402	0.949548	1.13635	1.03455	1.0928	1.19274	0.00749199
P06132	Uroporphyrinogen decarboxylase OS=Homo sapiens GN=UROD PE=1 SV=2	0.96803	1.07009	0.990726	0.914145	0.982819	1.07419	0.980952	0.747432
P06213	Insulin receptor OS=Homo sapiens GN=INSR PE=1 SV=4	0.982447	1.14593	1.0076	0.922714	1.07833	0.862981	0.913283	0.330313
P06396	Gelsolin OS=Homo sapiens GN=GSN PE=1 SV=1	0.896856	1.00938	0.862107	1.107	1.0706	1.05405	1.16736	0.0305632
P06733	Alpha-enolase OS=Homo sapiens GN=ENO1 PE=1 SV=2	0.972193	1.02777	0.969343	1.00176	1.05072	0.978217	1.02068	0.513773
P06737	Glycogen phosphorylase, liver form OS=Homo sapiens GN=PYGL PE=1 SV=4	0.969883	1.03296	1.0015	0.986147	1.04819	0.961324	0.997112	0.931476
P06748	Nucleophosmin OS=Homo sapiens GN=NPM1 PE=1 SV=2	0.942296	0.952995	1.00449	1.01501	1.03953	1.04568	1.06912	0.0352689
P06899	Histone H2B type 1-J OS=Homo sapiens GN=HIST1H2BJ PE=1 SV=3	0.960245	0.915035	1.08654	0.972332	1.05624	1.00962	1.02579	0.677063
P07205	Phosphoglycerate kinase 2 OS=Homo sapiens GN=PGK2 PE=1 SV=3	0.901297	1.02406	1.00245	0.973919	1.07896	1.01931	1.04931	0.377638
P07305	Histone H1.0 OS=Homo sapiens GN=H1F0 PE=1 SV=3	0.852913	1.10001	1.03062	0.99107	1.02333	1.00206	1.01103	0.889595
P07307	Asialoglycoprotein receptor 2 OS=Homo sapiens GN=ASGR2 PE=1 SV=2	1.2559	1.14531	0.935488	0.941548	0.937003	0.784749	0.798184	0.104283
P07384	Calpain-1 catalytic subunit OS=Homo sapiens GN=CAPN1 PE=1 SV=1	0.947621	0.999493	0.96219	1.03199	1.03536	1.02335	1.06235	0.0188813
P07686	Beta-hexosaminidase subunit beta OS=Homo sapiens GN=HEXB PE=1 SV=3	1.01932	1.01541	0.893946	1.04338	1.07069	0.957254	1.04871	0.424308
P07737	Profilin-1 OS=Homo sapiens GN=PFN1 PE=1 SV=2	1.02412	0.99776	1.02037	1.00978	0.922806	1.02517	0.972226	0.440376
P07741	Adenine phosphoribosyltransferase OS=Homo sapiens GN=APRT PE=1 SV=2	1.03606	1.08678	0.992033	0.944871	0.961659	0.978589	0.926237	0.0578178
P07814	Bifunctional glutamate/proline--tRNA ligase OS=Homo sapiens GN=EPRS PE=1 SV=5	0.996153	0.977033	0.993821	0.9985	1.04086	0.993634	1.02224	0.245135
P07900	Heat shock protein HSP 90-alpha OS=Homo sapiens GN=HSP90AA1 PE=1 SV=5	0.978955	0.94662	1.01558	1.0299	1.00167	1.02727	1.04001	0.147166
P07919	Cytochrome b-c1 complex subunit 6, mitochondrial OS=Homo sapiens GN=UQCRH PE=1 SV=2	0.937619	0.973303	0.996458	1.00767	1.09013	0.994818	1.06371	0.147233
P07954	Fumarate hydratase, mitochondrial OS=Homo sapiens GN=FH PE=1 SV=3	1.0123	0.982737	0.985057	1.00752	1.02204	0.990348	1.01336	0.371241
P08069	Insulin-like growth factor 1 receptor OS=Homo sapiens GN=IGF1R PE=1 SV=1	1.07014	1.40742	1.07792	0.751336	0.849506	0.843674	0.687534	0.0328006
P08133	Annexin A6 OS=Homo sapiens GN=ANXA6 PE=1 SV=3	0.993649	1.01931	1.00339	1.01484	1.00275	0.966068	0.98916	0.544072
P08134	Rho-related GTP-binding protein RhoC OS=Homo sapiens GN=RHOC PE=1 SV=1	0.90075	0.899812	0.910128	1.1216	1.00391	1.1638	1.21346	0.0158384
P08151	Zinc finger protein GLI1 OS=Homo sapiens GN=GLI1 PE=1 SV=1	1.10829	1.12568	0.995292	0.956175	0.902934	0.911626	0.858008	0.0256357
P08238	Heat shock protein HSP 90-beta OS=Homo sapiens GN=HSP90AB1 PE=1 SV=4	0.961184	0.947981	1.02581	1.03173	1.00263	1.03065	1.04431	0.169078
P08240	Signal recognition particle receptor subunit alpha OS=Homo sapiens GN=SRPR PE=1 SV=2	1.09352	0.993902	1.04862	0.973445	0.927874	0.962634	0.913237	0.0467907
P08243	Asparagine synthetase [glutamine-hydrolyzing] OS=Homo sapiens GN=ASNS PE=1 SV=4	1.04035	1.02083	0.932284	1.00903	1.0127	0.984799	1.00436	0.905316
P08254	Stromelysin-1 OS=Homo sapiens GN=MMP3 PE=1 SV=2	1.01444	1.08303	0.866426	1.08303	0.909747	1.04332	1.02436	0.785394
P08397	Porphobilinogen deaminase OS=Homo sapiens GN=HMBS PE=1 SV=2	0.978556	1.02495	1.0105	0.988621	1.02035	0.977024	0.990707	0.646462
P08559	Pyruvate dehydrogenase E1 component subunit alpha, somatic form, mitochondrial OS=Homo sapiens GN=PDHA1 PE=1 SV=3	1.01389	0.987732	0.985405	0.972573	1.06381	0.976592	1.00869	0.794938
P08574	Cytochrome c1, heme protein, mitochondrial OS=Homo sapiens GN=CYC1 PE=1 SV=3	1.02486	1.04249	0.995482	0.963446	1.04524	0.928472	0.958966	0.323294
P08579	U2 small nuclear ribonucleoprotein B'' OS=Homo sapiens GN=SNRPB2 PE=1 SV=1	0.958177	0.965582	1.00502	0.991411	1.04578	1.03404	1.04864	0.0971072
P08621	U1 small nuclear ribonucleoprotein 70 kDa OS=Homo sapiens GN=SNRNP70 PE=1 SV=2	1.02695	1.00477	1.00991	0.97189	1.00208	0.984386	0.972619	0.065566
P08708	40S ribosomal protein S17 OS=Homo sapiens GN=RPS17 PE=1 SV=2	1.01457	0.99717	1.03159	0.966792	0.986767	1.00312	0.971531	0.116456
P08727	Keratin, type I cytoskeletal 19 OS=Homo sapiens GN=KRT19 PE=1 SV=4	0.805099	0.83179	0.786353	1.34167	0.961586	1.2735	1.47602	0.0309143
P08754	Guanine nucleotide-binding protein G(k) subunit alpha OS=Homo sapiens GN=GNAI3 PE=1 SV=3	0.986325	0.956648	0.933954	1.11551	0.939191	1.06837	1.08556	0.208958
P08779	Keratin, type I cytoskeletal 16 OS=Homo sapiens GN=KRT16 PE=1 SV=4	1.09912	1.10038	0.809912	1.00314	1.00753	0.979925	0.993746	0.951531
P08833	Insulin-like growth factor-binding protein 1 OS=Homo sapiens GN=IGFBP1 PE=1 SV=1	0.710582	0.708299	0.600316	1.26244	1.05911	1.65925	1.97148	0.0220843
P09110	3-ketoacyl-CoA thiolase, peroxisomal OS=Homo sapiens GN=ACAA1 PE=1 SV=2	0.986455	0.992118	0.97712	0.988445	1.01431	1.04155	1.02998	0.137569
P09132	Signal recognition particle 19 kDa protein OS=Homo sapiens GN=SRP19 PE=1 SV=3	0.961669	1.00886	0.919944	1.05704	1.00886	1.04363	1.07579	0.0680939
P09327	Villin-1 OS=Homo sapiens GN=VIL1 PE=1 SV=4	1.01347	0.994428	0.982958	1.04181	1.00869	0.958654	1.00612	0.824487
P09382	Galectin-1 OS=Homo sapiens GN=LGALS1 PE=1 SV=2	0.786656	0.82583	0.803445	1.202	1.06004	1.32204	1.48351	0.00705365
P09417	Dihydropteridine reductase OS=Homo sapiens GN=QDPR PE=1 SV=2	0.996777	1.0458	0.950207	0.961917	1.0379	1.0074	1.00482	0.898287
P09497	Clathrin light chain B OS=Homo sapiens GN=CLTB PE=1 SV=1	0.838176	0.84166	0.803584	1.30865	1.06838	1.13955	1.41602	0.00887751
P09543	2',3'-cyclic-nucleotide 3'-phosphodiesterase OS=Homo sapiens GN=CNP PE=1 SV=2	1.05275	1.01781	1.02697	0.979474	0.974438	0.948566	0.937032	0.0101492
P09622	Dihydrolipoyl dehydrogenase, mitochondrial OS=Homo sapiens GN=DLD PE=1 SV=2	0.969484	0.983948	0.994037	1.01833	1.0138	1.02039	1.03564	0.00902942
P09661	U2 small nuclear ribonucleoprotein A' OS=Homo sapiens GN=SNRPA1 PE=1 SV=2	0.981402	0.986475	0.98253	1.01691	1.03156	1.00113	1.03362	0.0207211
P09668	Pro-cathepsin H OS=Homo sapiens GN=CTSH PE=1 SV=4	1.066	1.01409	1.00139	0.964733	1.04023	0.913556	0.947114	0.263217
P09669	Cytochrome c oxidase subunit 6C OS=Homo sapiens GN=COX6C PE=1 SV=2	0.948952	0.938876	0.976558	1.20168	1.0453	0.888633	1.09469	0.377023
P09960	Leukotriene A-4 hydrolase OS=Homo sapiens GN=LTA4H PE=1 SV=2	0.980565	1.00879	0.998646	1.00118	1.02736	0.983467	1.00803	0.626119
P0C0L5	Complement C4-B OS=Homo sapiens GN=C4B PE=1 SV=2	1.02207	1.12672	1.01091	0.944881	1.02141	0.874003	0.898909	0.13168
P0C0S5	Histone H2A.Z OS=Homo sapiens GN=H2AFZ PE=1 SV=2	0.987305	0.960406	1.04824	0.944075	1.05881	1.00117	1.0027	0.951953
P0C6C1	Ankyrin repeat domain-containing protein 34C OS=Homo sapiens GN=ANKRD34C PE=3 SV=2	0.735991	0.910722	0.977791	1.21077	1.02015	1.14458	1.28615	0.0516374
P0CG22	Putative dehydrogenase/reductase SDR family member 4-like 1 OS=Homo sapiens GN=DHRS4L1 PE=5 SV=1	1.14604	0.960432	0.973381	1.03165	1.02086	0.867626	0.948143	0.541719
P0CG39	POTE ankyrin domain family member J OS=Homo sapiens GN=POTEJ PE=3 SV=1	0.673946	0.673249	0.616796	0.768033	0.76664	2.50134	2.055	0.298341
P10109	Adrenodoxin, mitochondrial OS=Homo sapiens GN=FDX1 PE=1 SV=1	1.12264	1.0693	1.03864	0.896262	0.98782	0.885342	0.857254	0.0195188
P10155	60 kDa SS-A/Ro ribonucleoprotein OS=Homo sapiens GN=TROVE2 PE=1 SV=2	1.06009	0.984597	0.94833	0.993866	1.00609	1.00703	1.00467	0.895202
P10606	Cytochrome c oxidase subunit 5B, mitochondrial OS=Homo sapiens GN=COX5B PE=1 SV=2	0.977849	1.0365	1.0143	0.994798	1.00179	0.974754	0.981078	0.369791
P10620	Microsomal glutathione S-transferase 1 OS=Homo sapiens GN=MGST1 PE=1 SV=1	1.00892	0.967172	0.955397	1.09509	0.999554	0.973863	1.04674	0.320378
P10644	cAMP-dependent protein kinase type I-alpha regulatory subunit OS=Homo sapiens GN=PRKAR1A PE=1 SV=1	0.994947	0.992191	0.917777	1.03353	0.981167	1.08039	1.06546	0.17247
P10768	S-formylglutathione hydrolase OS=Homo sapiens GN=ESD PE=1 SV=2	0.985679	0.96066	0.995878	1.00346	1.04925	1.00508	1.03928	0.102943
P10809	60 kDa heat shock protein, mitochondrial OS=Homo sapiens GN=HSPD1 PE=1 SV=2	0.984044	0.956327	0.971212	1.03365	1.01283	1.04193	1.06073	0.007499
P11047	Laminin subunit gamma-1 OS=Homo sapiens GN=LAMC1 PE=1 SV=3	1.02748	1.0659	1.02898	0.972471	0.947039	0.958123	0.921619	0.00498615
P11169	Solute carrier family 2, facilitated glucose transporter member 3 OS=Homo sapiens GN=SLC2A3 PE=1 SV=1	0.98078	0.963095	1.08971	0.975253	0.97378	1.01738	0.977855	0.622895
P11172	Uridine 5'-monophosphate synthase OS=Homo sapiens GN=UMPS PE=1 SV=1	0.996504	1.01687	1.03772	0.964282	0.984771	0.999848	0.966505	0.0964571
P11177	Pyruvate dehydrogenase E1 component subunit beta, mitochondrial OS=Homo sapiens GN=PDHB PE=1 SV=3	0.95564	1.02194	1.03344	0.982095	1.00731	0.99957	0.992678	0.78645
P11216	Glycogen phosphorylase, brain form OS=Homo sapiens GN=PYGB PE=1 SV=5	0.965873	0.953726	0.946602	1.04296	1.04026	1.05058	1.09336	0.000155465
P11233	Ras-related protein Ral-A OS=Homo sapiens GN=RALA PE=1 SV=1	0.959772	0.929347	0.965476	1.02126	1.0134	1.11075	1.10187	0.0431703
P11279	Lysosome-associated membrane glycoprotein 1 OS=Homo sapiens GN=LAMP1 PE=1 SV=3	0.970551	0.99872	1.00384	0.981647	0.973111	1.07213	1.01809	0.619196
P11387	DNA topoisomerase 1 OS=Homo sapiens GN=TOP1 PE=1 SV=2	1.03151	0.953693	0.990158	0.996814	1.01565	1.01218	1.01656	0.518178
P11388	DNA topoisomerase 2-alpha OS=Homo sapiens GN=TOP2A PE=1 SV=3	0.96195	0.948008	0.964232	1.01307	1.01702	1.09572	1.08754	0.0375727
P11717	Cation-independent mannose-6-phosphate receptor OS=Homo sapiens GN=IGF2R PE=1 SV=3	1.01026	1.00708	0.990632	1.03792	0.964681	0.989422	0.994695	0.823617
P11940	Polyadenylate-binding protein 1 OS=Homo sapiens GN=PABPC1 PE=1 SV=2	0.99613	0.939252	1.00442	1.00115	1.02661	1.03243	1.04095	0.150743
P12004	Proliferating cell nuclear antigen OS=Homo sapiens GN=PCNA PE=1 SV=1	1.01856	0.969465	1.02831	0.96601	1.03566	0.981995	0.989168	0.71563
P12081	Histidine--tRNA ligase, cytoplasmic OS=Homo sapiens GN=HARS PE=1 SV=2	1.03326	0.978844	0.966508	1.00262	1.00398	1.01478	1.01436	0.531978
P12235	ADP/ATP translocase 1 OS=Homo sapiens GN=SLC25A4 PE=1 SV=4	1.03319	1.00168	1.00495	1.03379	0.94194	0.984445	0.973795	0.402139
P12268	Inosine-5'-monophosphate dehydrogenase 2 OS=Homo sapiens GN=IMPDH2 PE=1 SV=2	0.987051	0.99668	1.03399	0.952551	1.01216	1.01757	0.988257	0.664564
P12270	Nucleoprotein TPR OS=Homo sapiens GN=TPR PE=1 SV=3	0.994119	1.01764	1.0126	0.969634	1.00144	1.00456	0.983889	0.287616
P12429	Annexin A3 OS=Homo sapiens GN=ANXA3 PE=1 SV=3	0.75528	0.793298	0.72909	1.29259	1.14221	1.28752	1.63427	0.000796537
P12814	Alpha-actinin-1 OS=Homo sapiens GN=ACTN1 PE=1 SV=2	0.910586	0.943505	0.94362	1.05124	1.08032	1.07073	1.14461	0.000636949
P12931	Proto-oncogene tyrosine-protein kinase Src OS=Homo sapiens GN=SRC PE=1 SV=3	1.03585	1.01749	1.08976	0.932033	1.04847	0.876398	0.908942	0.158644
P13010	X-ray repair cross-complementing protein 5 OS=Homo sapiens GN=XRCC5 PE=1 SV=3	0.951669	0.973993	0.999252	1.01914	1.04343	1.01252	1.05134	0.0396801
P13073	Cytochrome c oxidase subunit 4 isoform 1, mitochondrial OS=Homo sapiens GN=COX4I1 PE=1 SV=1	0.939813	1.04375	1.00282	1.01328	0.978888	1.02145	1.00912	0.796476
P13473	Lysosome-associated membrane glycoprotein 2 OS=Homo sapiens GN=LAMP2 PE=1 SV=2	1.06132	1.02989	0.945327	1.08232	0.966335	0.914804	0.975934	0.707563
P13489	Ribonuclease inhibitor OS=Homo sapiens GN=RNH1 PE=1 SV=2	0.985765	1.06152	0.982075	0.975301	0.994672	1.00067	0.980617	0.508582
P13639	Elongation factor 2 OS=Homo sapiens GN=EEF2 PE=1 SV=4	1.00023	0.991335	1.00322	1.01717	1.00834	0.979704	1.00348	0.783985
P13640	Metallothionein-1G OS=Homo sapiens GN=MT1G PE=1 SV=2	0.849928	0.900929	0.684457	1.05717	1.33188	1.17563	1.46375	0.0216384
P13645	Keratin, type I cytoskeletal 10 OS=Homo sapiens GN=KRT10 PE=1 SV=6	1.14391	0.870498	0.763875	1.17989	0.780154	1.26167	1.15961	0.473313
P13667	Protein disulfide-isomerase A4 OS=Homo sapiens GN=PDIA4 PE=1 SV=2	1.05672	1.05701	1.00895	0.975281	0.986238	0.915806	0.92143	0.0392036
P13674	Prolyl 4-hydroxylase subunit alpha-1 OS=Homo sapiens GN=P4HA1 PE=1 SV=2	0.980269	1.03723	0.973293	0.984803	1.0831	0.941306	1.00616	0.90149
P13688	Carcinoembryonic antigen-related cell adhesion molecule 1 OS=Homo sapiens GN=CEACAM1 PE=1 SV=2	1.02126	1.10047	1.06009	0.934842	0.970347	0.912993	0.885714	0.0128502
P13797	Plastin-3 OS=Homo sapiens GN=PLS3 PE=1 SV=4	1.00625	1.02867	1.01072	0.985223	0.995468	0.973668	0.970029	0.030783
P13804	Electron transfer flavoprotein subunit alpha, mitochondrial OS=Homo sapiens GN=ETFA PE=1 SV=1	0.980451	0.997792	0.941404	1.03851	1.04237	0.999467	1.05504	0.0680693
P13984	General transcription factor IIF subunit 2 OS=Homo sapiens GN=GTF2F2 PE=1 SV=2	0.971597	1.00352	0.98152	0.991012	1.00827	1.04408	1.02933	0.188476
P14174	Macrophage migration inhibitory factor OS=Homo sapiens GN=MIF PE=1 SV=4	0.966456	1.11035	1.00293	0.969692	0.959105	0.991465	0.948218	0.295672
P14324	Farnesyl pyrophosphate synthase OS=Homo sapiens GN=FDPS PE=1 SV=4	1.01642	1.03256	0.883062	1.06518	1.00402	0.998754	1.04635	0.432389
P14543	Nidogen-1 OS=Homo sapiens GN=NID1 PE=1 SV=3	0.955616	1.01151	1.00164	1.06192	0.981918	0.987397	1.02104	0.538866
P14550	Alcohol dehydrogenase [NADP(+)] OS=Homo sapiens GN=AKR1A1 PE=1 SV=3	0.989955	1.03218	0.988239	0.98337	1.01849	0.98776	0.993106	0.722128
P14555	Phospholipase A2, membrane associated OS=Homo sapiens GN=PLA2G2A PE=1 SV=2	1.14671	0.877971	1.05321	1.08165	0.855218	0.985247	0.949389	0.639118
P14625	Endoplasmin OS=Homo sapiens GN=HSP90B1 PE=1 SV=1	0.999317	1.04116	1.02403	0.981283	1.01452	0.9397	0.957906	0.158189
P14635	G2/mitotic-specific cyclin-B1 OS=Homo sapiens GN=CCNB1 PE=1 SV=1	0.928207	0.957163	0.949029	1.01084	1.00727	1.14749	1.11685	0.0784118
P14735	Insulin-degrading enzyme OS=Homo sapiens GN=IDE PE=1 SV=4	1.00805	0.998148	0.99007	1.00774	0.98102	1.01497	1.00249	0.839988
P14854	Cytochrome c oxidase subunit 6B1 OS=Homo sapiens GN=COX6B1 PE=1 SV=2	1.06352	1.04587	0.996502	0.963711	0.965142	0.965261	0.931816	0.0244749
P14866	Heterogeneous nuclear ribonucleoprotein L OS=Homo sapiens GN=HNRNPL PE=1 SV=2	1.08382	1.01543	1.00221	0.948531	0.984114	0.96589	0.93457	0.0683572
P14868	Aspartate--tRNA ligase, cytoplasmic OS=Homo sapiens GN=DARS PE=1 SV=2	0.988127	0.995191	0.995757	1.02243	1.00782	0.99067	1.01405	0.215956
P14927	Cytochrome b-c1 complex subunit 7 OS=Homo sapiens GN=UQCRB PE=1 SV=2	1.00175	1.01536	0.939626	0.981418	1.04355	1.0183	1.02927	0.383196
P15104	Glutamine synthetase OS=Homo sapiens GN=GLUL PE=1 SV=4	1.20203	1.16884	0.978952	0.896912	0.945767	0.807497	0.791139	0.0441249
P15121	Aldose reductase OS=Homo sapiens GN=AKR1B1 PE=1 SV=3	0.961599	0.985372	0.961941	1.05523	1.03121	1.00465	1.06263	0.0215711
P15291	Beta-1,4-galactosyltransferase 1 OS=Homo sapiens GN=B4GALT1 PE=1 SV=5	0.944633	1.07633	1.03617	1.08076	0.947881	0.914218	0.96262	0.584085
P15336	Cyclic AMP-dependent transcription factor ATF-2 OS=Homo sapiens GN=ATF2 PE=1 SV=4	1.40179	1.02679	0.866071	0.9375	0.964286	0.803571	0.821138	0.30302
P15374	Ubiquitin carboxyl-terminal hydrolase isozyme L3 OS=Homo sapiens GN=UCHL3 PE=1 SV=1	0.983767	0.973354	0.939051	1.07933	0.992956	1.03155	1.0717	0.0714085
P15529	Membrane cofactor protein OS=Homo sapiens GN=CD46 PE=1 SV=3	1.03308	0.979547	1.05175	1.00426	0.963349	0.968016	0.957982	0.163827
P15531	Nucleoside diphosphate kinase A OS=Homo sapiens GN=NME1 PE=1 SV=1	1.08938	0.910623	0.910623	1.00512	0.972615	1.11165	1.06141	0.459576
P15559	NAD(P)H dehydrogenase [quinone] 1 OS=Homo sapiens GN=NQO1 PE=1 SV=1	1.0329	0.896022	0.943934	1.20288	0.932781	0.991483	1.08851	0.405745
P15880	40S ribosomal protein S2 OS=Homo sapiens GN=RPS2 PE=1 SV=2	1.02806	0.959541	1.0363	1.01421	0.962385	0.9995	0.984187	0.609509
P15924	Desmoplakin OS=Homo sapiens GN=DSP PE=1 SV=3	0.920696	0.951728	0.951255	1.0863	1.08927	1.00076	1.12489	0.0188016
P15954	Cytochrome c oxidase subunit 7C, mitochondrial OS=Homo sapiens GN=COX7C PE=1 SV=1	0.932544	1.04841	0.99223	1.01778	1.02636	0.982673	1.01804	0.645684
P16104	Histone H2AX OS=Homo sapiens GN=H2AFX PE=1 SV=2	0.995429	0.988999	1.03091	0.948847	1.0099	1.02591	0.989826	0.72271
P16152	Carbonyl reductase [NADPH] 1 OS=Homo sapiens GN=CBR1 PE=1 SV=3	0.976234	1.07842	0.968503	0.986835	1.04367	0.946345	0.984682	0.750383
P16401	Histone H1.5 OS=Homo sapiens GN=HIST1H1B PE=1 SV=3	1.0424	1.03728	1.07535	0.979933	0.989953	0.875086	0.901726	0.0554556
P16403	Histone H1.2 OS=Homo sapiens GN=HIST1H1C PE=1 SV=2	0.997328	0.989548	1.12881	0.991475	0.971836	0.921005	0.92574	0.19653
P16444	Dipeptidase 1 OS=Homo sapiens GN=DPEP1 PE=1 SV=3	1.1511	1.07546	1.07132	0.987394	0.910724	0.804006	0.819353	0.0283925
P16591	Tyrosine-protein kinase Fer OS=Homo sapiens GN=FER PE=1 SV=2	1.03635	0.980665	0.999227	1.0116	1.00232	0.969838	0.989231	0.628477
P16615	Sarcoplasmic/endoplasmic reticulum calcium ATPase 2 OS=Homo sapiens GN=ATP2A2 PE=1 SV=1	1.05122	1.02263	1.01852	0.966991	0.977152	0.963494	0.940264	0.00511655
P16930	Fumarylacetoacetase OS=Homo sapiens GN=FAH PE=1 SV=2	1.01965	1.01954	0.965716	0.97863	1.01366	1.00281	0.996734	0.88224
P16989	Y-box-binding protein 3 OS=Homo sapiens GN=YBX3 PE=1 SV=4	1.02724	1.12531	1.00964	0.848701	1.01593	0.973177	0.897416	0.154723
P17096	High mobility group protein HMG-I/HMG-Y OS=Homo sapiens GN=HMGA1 PE=1 SV=3	0.947085	0.911316	1.00316	1.05977	1.00572	1.07295	1.09676	0.0520973
P17174	Aspartate aminotransferase, cytoplasmic OS=Homo sapiens GN=GOT1 PE=1 SV=3	0.933823	0.96081	0.951903	1.03122	1.07235	1.04989	1.10782	0.00201895
P17301	Integrin alpha-2 OS=Homo sapiens GN=ITGA2 PE=1 SV=1	0.964357	0.880813	0.85483	1.09227	0.996736	1.21099	1.22222	0.0464985
P17568	NADH dehydrogenase [ubiquinone] 1 beta subcomplex subunit 7 OS=Homo sapiens GN=NDUFB7 PE=1 SV=4	1.04052	1.00699	0.997671	0.951095	1.01071	0.993014	0.970327	0.241921
P17812	CTP synthase 1 OS=Homo sapiens GN=CTPS1 PE=1 SV=2	1.01167	1.01077	1.01919	0.972792	0.984084	1.0015	0.972629	0.0339998
P17858	ATP-dependent 6-phosphofructokinase, liver type OS=Homo sapiens GN=PFKL PE=1 SV=6	1.00258	1.04558	1.0103	0.979723	1.0043	0.957519	0.961771	0.108345
P17980	26S protease regulatory subunit 6A OS=Homo sapiens GN=PSMC3 PE=1 SV=3	0.983726	0.997941	1.03093	0.97994	0.999898	1.00757	0.991639	0.632116
P17987	T-complex protein 1 subunit alpha OS=Homo sapiens GN=TCP1 PE=1 SV=1	0.984466	1.03047	1.03657	0.982351	0.947966	1.01817	0.966241	0.258661
P18031	Tyrosine-protein phosphatase non-receptor type 1 OS=Homo sapiens GN=PTPN1 PE=1 SV=1	1.01032	0.942531	0.929495	1.08332	0.982292	1.05204	1.08164	0.114506
P18074	TFIIH basal transcription factor complex helicase XPD subunit OS=Homo sapiens GN=ERCC2 PE=1 SV=1	1.11433	1.06555	1.15396	0.910061	0.876524	0.879573	0.799726	0.00130584
P18077	60S ribosomal protein L35a OS=Homo sapiens GN=RPL35A PE=1 SV=2	1.09113	1.00041	1.08551	1.04296	0.847522	0.932469	0.888546	0.137691
P18084	Integrin beta-5 OS=Homo sapiens GN=ITGB5 PE=1 SV=1	0.876103	1.05318	1.01026	1.0192	1.00203	1.03923	1.04113	0.499921
P18085	ADP-ribosylation factor 4 OS=Homo sapiens GN=ARF4 PE=1 SV=3	0.987421	0.998015	0.978611	1.05002	0.954892	1.03104	1.02426	0.463545
P18283	Glutathione peroxidase 2 OS=Homo sapiens GN=GPX2 PE=1 SV=3	0.91399	1.20311	0.940933	0.919171	1.08083	0.941969	0.962047	0.731552
P18583	Protein SON OS=Homo sapiens GN=SON PE=1 SV=4	1.09766	1.04466	0.999562	0.947695	0.962729	0.947695	0.909684	0.0303382
P18754	Regulator of chromosome condensation OS=Homo sapiens GN=RCC1 PE=1 SV=1	1.00602	0.968277	1.03242	0.958579	0.985687	1.04902	0.995531	0.897441
P18827	Syndecan-1 OS=Homo sapiens GN=SDC1 PE=1 SV=3	1.08052	1.03738	1.03523	1.09777	0.886413	0.862689	0.902873	0.251201
P18858	DNA ligase 1 OS=Homo sapiens GN=LIG1 PE=1 SV=1	1.01827	1.01301	1.01333	0.935259	1.00505	1.01508	0.970694	0.302647
P19086	Guanine nucleotide-binding protein G(z) subunit alpha OS=Homo sapiens GN=GNAZ PE=2 SV=3	1.03835	0.979351	1.00295	0.973451	1.08555	0.920354	0.986328	0.8029
P19224	UDP-glucuronosyltransferase 1-6 OS=Homo sapiens GN=UGT1A6 PE=1 SV=2	1.05018	1.0244	0.975851	1.00558	1.00013	0.943863	0.966936	0.3165
P19338	Nucleolin OS=Homo sapiens GN=NCL PE=1 SV=3	0.978927	0.986483	1.02333	1.00899	1.02619	0.976083	1.00754	0.727755
P19387	DNA-directed RNA polymerase II subunit RPB3 OS=Homo sapiens GN=POLR2C PE=1 SV=2	1.01619	1.20541	1.1032	0.882726	0.95706	0.835422	0.804624	0.0292683
P19474	E3 ubiquitin-protein ligase TRIM21 OS=Homo sapiens GN=TRIM21 PE=1 SV=1	0.907826	1.06696	1.03304	0.962609	1.03565	0.993913	0.994796	0.92606
P19525	Interferon-induced, double-stranded RNA-activated protein kinase OS=Homo sapiens GN=EIF2AK2 PE=1 SV=2	0.962216	0.972267	0.96914	1.01202	1.03101	1.05334	1.06638	0.00642051
P19623	Spermidine synthase OS=Homo sapiens GN=SRM PE=1 SV=1	1.02373	1.00269	1.00303	0.992212	0.987395	0.990944	0.980558	0.0506978
P19652	Alpha-1-acid glycoprotein 2 OS=Homo sapiens GN=ORM2 PE=1 SV=2	1.01841	1.14329	0.883162	1.03013	0.949207	0.975806	0.970536	0.723591
P19784	Casein kinase II subunit alpha' OS=Homo sapiens GN=CSNK2A2 PE=1 SV=1	0.966165	0.983566	0.977766	1.0424	0.94545	1.08466	1.04953	0.30909
P20020	Plasma membrane calcium-transporting ATPase 1 OS=Homo sapiens GN=ATP2B1 PE=1 SV=3	0.981545	1.01023	1.01935	0.990393	0.948836	1.04964	0.99261	0.824799
P20248	Cyclin-A2 OS=Homo sapiens GN=CCNA2 PE=1 SV=2	0.926496	1.10427	1.11453	0.765812	1.07009	1.0188	0.907609	0.436352
P20290	Transcription factor BTF3 OS=Homo sapiens GN=BTF3 PE=1 SV=1	1.04396	1.02258	1.002	1.01103	0.949709	0.970724	0.955332	0.102905
P20338	Ras-related protein Rab-4A OS=Homo sapiens GN=RAB4A PE=1 SV=3	1.04727	1.02539	1.0418	1.01847	0.928068	0.939004	0.926498	0.0594121
P20339	Ras-related protein Rab-5A OS=Homo sapiens GN=RAB5A PE=1 SV=2	0.972723	1.00528	0.937527	1.06423	0.979762	1.04048	1.05794	0.151908
P20585	DNA mismatch repair protein Msh3 OS=Homo sapiens GN=MSH3 PE=1 SV=4	1.1028	0.897196	0.946262	1.07243	0.908879	1.07243	1.03648	0.68671
P20618	Proteasome subunit beta type-1 OS=Homo sapiens GN=PSMB1 PE=1 SV=2	0.985037	1.0132	0.97836	1.01035	1.00428	1.00877	1.01572	0.223182
P20674	Cytochrome c oxidase subunit 5A, mitochondrial OS=Homo sapiens GN=COX5A PE=1 SV=2	1.0362	1.01764	0.993075	0.965607	1.02313	0.964344	0.969204	0.246553
P20700	Lamin-B1 OS=Homo sapiens GN=LMNB1 PE=1 SV=2	0.987736	1.01309	1.0086	0.974791	1.02818	0.987602	0.993736	0.743094
P20807	Calpain-3 OS=Homo sapiens GN=CAPN3 PE=1 SV=2	0.960938	1.23884	0.984375	0.970982	0.904018	0.940848	0.884332	0.24891
P20962	Parathymosin OS=Homo sapiens GN=PTMS PE=1 SV=2	1.00235	0.999739	0.980965	1.00078	1.03277	0.983399	1.01136	0.517777
P21281	V-type proton ATPase subunit B, brain isoform OS=Homo sapiens GN=ATP6V1B2 PE=1 SV=3	1.03826	1.00959	0.953046	0.991144	0.987535	1.02042	0.999399	0.983363
P21283	V-type proton ATPase subunit C 1 OS=Homo sapiens GN=ATP6V1C1 PE=1 SV=4	0.889382	0.976305	0.973644	1.02053	0.995819	1.14432	1.11317	0.118738
P21333	Filamin-A OS=Homo sapiens GN=FLNA PE=1 SV=4	0.879652	0.913004	0.93693	1.10307	1.07795	1.08939	1.19814	0.000574136
P21359	Neurofibromin OS=Homo sapiens GN=NF1 PE=1 SV=2	1.04914	1.03714	1.08343	1.008	0.924	0.898286	0.892915	0.0345005
P21399	Cytoplasmic aconitate hydratase OS=Homo sapiens GN=ACO1 PE=1 SV=3	1.00346	1.10077	1.00646	0.930931	0.970894	0.987478	0.928828	0.110324
P21796	Voltage-dependent anion-selective channel protein 1 OS=Homo sapiens GN=VDAC1 PE=1 SV=2	0.97624	0.951357	0.973059	1.02409	1.06448	1.01078	1.0685	0.0209838
P21912	Succinate dehydrogenase [ubiquinone] iron-sulfur subunit, mitochondrial OS=Homo sapiens GN=SDHB PE=1 SV=3	1.0019	1.0811	0.997597	0.91746	1.06051	0.941426	0.947669	0.358964
P21964	Catechol O-methyltransferase OS=Homo sapiens GN=COMT PE=1 SV=2	1.03965	1.04319	0.94329	0.996347	1.03418	0.943343	0.982733	0.699713
P22059	Oxysterol-binding protein 1 OS=Homo sapiens GN=OSBP PE=1 SV=1	1.01246	1.05382	0.957932	1.07497	0.952761	0.948061	0.983991	0.762897
P22087	rRNA 2'-O-methyltransferase fibrillarin OS=Homo sapiens GN=FBL PE=1 SV=2	1.0036	1.00976	1.03125	0.995972	0.976061	0.983358	0.970697	0.0434441
P22090	40S ribosomal protein S4, Y isoform 1 OS=Homo sapiens GN=RPS4Y1 PE=1 SV=2	1.089	1.06533	1.1418	0.95157	0.790461	0.961835	0.820314	0.0300795
P22413	Ectonucleotide pyrophosphatase/phosphodiesterase family member 1 OS=Homo sapiens GN=ENPP1 PE=1 SV=2	1.0068	1.05384	0.931521	1.16048	0.956613	0.890748	1.00524	0.955813
P22415	Upstream stimulatory factor 1 OS=Homo sapiens GN=USF1 PE=1 SV=1	1.01783	0.974123	0.902818	1.01898	1.01553	1.07073	1.07271	0.138413
P22570	NADPH:adrenodoxin oxidoreductase, mitochondrial OS=Homo sapiens GN=FDXR PE=1 SV=3	0.982468	1.02185	0.956821	0.982208	1.07101	0.985642	1.02625	0.49632
P22626	Heterogeneous nuclear ribonucleoproteins A2/B1 OS=Homo sapiens GN=HNRNPA2B1 PE=1 SV=2	0.972759	0.961683	1.00823	0.967799	1.03164	1.05788	1.03896	0.27453
P22695	Cytochrome b-c1 complex subunit 2, mitochondrial OS=Homo sapiens GN=UQCRC2 PE=1 SV=3	0.9636	1.00984	0.979463	1.02436	1.02406	0.99868	1.0319	0.121482
P22830	Ferrochelatase, mitochondrial OS=Homo sapiens GN=FECH PE=1 SV=2	1.0348	1.09271	0.952502	0.905258	1.03937	0.975362	0.948046	0.396046
P23141	Liver carboxylesterase 1 OS=Homo sapiens GN=CES1 PE=1 SV=2	1.02938	1.03889	0.950244	1.033	1.03019	0.918296	0.987736	0.806194
P23193	Transcription elongation factor A protein 1 OS=Homo sapiens GN=TCEA1 PE=1 SV=2	0.967925	1.05866	1.0062	0.965621	1.02215	0.979444	0.97838	0.52375
P23229	Integrin alpha-6 OS=Homo sapiens GN=ITGA6 PE=1 SV=5	1.00692	0.980454	0.951317	1.01833	0.992352	1.05063	1.04173	0.153981
P23246	Splicing factor, proline- and glutamine-rich OS=Homo sapiens GN=SFPQ PE=1 SV=2	1.00126	0.959607	1.00543	0.98805	1.01923	1.02642	1.02272	0.297603
P23258	Tubulin gamma-1 chain OS=Homo sapiens GN=TUBG1 PE=1 SV=2	1.04835	1.03333	0.988867	0.964997	1.01813	0.946325	0.954047	0.167779
P23284	Peptidyl-prolyl cis-trans isomerase B OS=Homo sapiens GN=PPIB PE=1 SV=2	1.02334	1.0192	1.0044	0.99154	1.00506	0.956468	0.969191	0.114978
P23368	NAD-dependent malic enzyme, mitochondrial OS=Homo sapiens GN=ME2 PE=1 SV=1	0.946683	0.840048	0.920145	0.924487	0.901809	1.46683	1.21658	0.35601
P23378	Glycine dehydrogenase (decarboxylating), mitochondrial OS=Homo sapiens GN=GLDC PE=1 SV=2	1.02362	1.00964	1.03117	0.915927	1.02097	0.998677	0.957953	0.257715
P23381	Tryptophan--tRNA ligase, cytoplasmic OS=Homo sapiens GN=WARS PE=1 SV=2	1.04297	1.02172	0.975659	0.978684	1.00145	0.979516	0.973457	0.273663
P23396	40S ribosomal protein S3 OS=Homo sapiens GN=RPS3 PE=1 SV=2	0.995789	0.98	1.03808	1.06634	0.938019	0.981775	0.990796	0.834445
P23434	Glycine cleavage system H protein, mitochondrial OS=Homo sapiens GN=GCSH PE=1 SV=2	1.09046	1.01984	0.98782	0.957438	0.98043	0.964007	0.936655	0.103107
P23443	Ribosomal protein S6 kinase beta-1 OS=Homo sapiens GN=RPS6KB1 PE=1 SV=2	0.912114	1.3753	0.826603	0.990499	1.06888	0.826603	0.926773	0.701908
P23470	Receptor-type tyrosine-protein phosphatase gamma OS=Homo sapiens GN=PTPRG PE=1 SV=4	1.02103	0.939687	1.02702	0.986342	0.984548	1.04137	1.00821	0.820685
P23511	Nuclear transcription factor Y subunit alpha OS=Homo sapiens GN=NFYA PE=1 SV=2	1.03014	1.03983	0.910657	1.01399	1.00108	1.00431	1.013	0.7723
P23526	Adenosylhomocysteinase OS=Homo sapiens GN=AHCY PE=1 SV=4	0.995054	1.00367	1.01131	1.00731	0.976246	1.00641	0.993331	0.583568
P23634	Plasma membrane calcium-transporting ATPase 4 OS=Homo sapiens GN=ATP2B4 PE=1 SV=2	0.96687	1.13067	0.970845	0.935065	0.93586	1.06069	0.955429	0.540526
P23677	Inositol-trisphosphate 3-kinase A OS=Homo sapiens GN=ITPKA PE=1 SV=1	1.09446	0.961564	0.87557	1.00065	0.996743	1.07101	1.04667	0.5397
P23786	Carnitine O-palmitoyltransferase 2, mitochondrial OS=Homo sapiens GN=CPT2 PE=1 SV=2	0.989649	0.979883	0.962104	0.979132	1.08531	1.00392	1.04664	0.240189
P23921	Ribonucleoside-diphosphate reductase large subunit OS=Homo sapiens GN=RRM1 PE=1 SV=1	0.962691	0.987447	1.03937	0.999964	0.979875	1.03065	1.00702	0.808293
P24390	ER lumen protein-retaining receptor 1 OS=Homo sapiens GN=KDELR1 PE=1 SV=1	0.992105	1.02368	1.05526	0.868421	1.02105	1.03947	0.953728	0.454098
P24752	Acetyl-CoA acetyltransferase, mitochondrial OS=Homo sapiens GN=ACAT1 PE=1 SV=1	0.993963	0.998485	0.977321	1.00543	1.02641	0.998392	1.02036	0.129857
P25325	3-mercaptopyruvate sulfurtransferase OS=Homo sapiens GN=MPST PE=1 SV=3	0.92511	1.05692	0.966478	0.960104	1.00307	1.08833	1.03493	0.560681
P25398	40S ribosomal protein S12 OS=Homo sapiens GN=RPS12 PE=1 SV=3	1.00977	0.966482	1.00966	1.0002	1.005	1.00889	1.00944	0.555727
P25490	Transcriptional repressor protein YY1 OS=Homo sapiens GN=YY1 PE=1 SV=2	1.05278	0.96938	1.06681	0.94626	0.98961	0.97516	0.942395	0.146424
P25685	DnaJ homolog subfamily B member 1 OS=Homo sapiens GN=DNAJB1 PE=1 SV=4	0.933393	0.92197	0.968129	1.04375	1.02868	1.10407	1.12503	0.0119144
P25788	Proteasome subunit alpha type-3 OS=Homo sapiens GN=PSMA3 PE=1 SV=2	0.987461	0.983192	0.980681	1.0416	0.992483	1.01458	1.03298	0.0864439
P25789	Proteasome subunit alpha type-4 OS=Homo sapiens GN=PSMA4 PE=1 SV=1	1.01947	0.983803	0.982471	0.999393	1.01711	0.99775	1.00955	0.523428
P25815	Protein S100-P OS=Homo sapiens GN=S100P PE=1 SV=2	0.932913	1.04095	0.829569	1.04792	1.21198	0.936666	1.14023	0.262588
P26196	Probable ATP-dependent RNA helicase DDX6 OS=Homo sapiens GN=DDX6 PE=1 SV=2	1.00943	0.966776	0.994672	1.0179	0.994164	1.01706	1.01961	0.257743
P26368	Splicing factor U2AF 65 kDa subunit OS=Homo sapiens GN=U2AF2 PE=1 SV=4	0.986141	0.929948	0.993993	1.01419	1.04206	1.03366	1.0618	0.0513284
P26373	60S ribosomal protein L13 OS=Homo sapiens GN=RPL13 PE=1 SV=4	1.09558	0.990191	1.02005	1.01672	0.884805	0.992655	0.93186	0.240861
P26583	High mobility group protein B2 OS=Homo sapiens GN=HMGB2 PE=1 SV=2	0.946615	0.972147	1.04294	1.01114	1.01369	1.01346	1.02586	0.425761
P26599	Polypyrimidine tract-binding protein 1 OS=Homo sapiens GN=PTBP1 PE=1 SV=1	0.986182	0.9968	1.02536	0.972656	0.998294	1.0207	0.994451	0.774506
P26639	Threonine--tRNA ligase, cytoplasmic OS=Homo sapiens GN=TARS PE=1 SV=3	0.989286	0.963108	0.998375	1.02545	1.01054	1.01324	1.03337	0.046497
P26641	Elongation factor 1-gamma OS=Homo sapiens GN=EEF1G PE=1 SV=3	1.00053	0.996938	0.988551	1.02499	1.00208	0.986916	1.00936	0.467542
P26885	Peptidyl-prolyl cis-trans isomerase FKBP2 OS=Homo sapiens GN=FKBP2 PE=1 SV=2	1.02722	1.05376	1.00349	1.01394	0.968092	0.933503	0.945234	0.109544
P27105	Erythrocyte band 7 integral membrane protein OS=Homo sapiens GN=STOM PE=1 SV=3	1.03614	1.10073	0.913567	0.929715	1.01257	1.00728	0.966936	0.611269
P27144	Adenylate kinase 4, mitochondrial OS=Homo sapiens GN=AK4 PE=1 SV=1	0.996813	1.01724	0.987796	0.988013	1.04918	0.96096	0.998769	0.966444
P27338	Amine oxidase [flavin-containing] B OS=Homo sapiens GN=MAOB PE=1 SV=3	0.999158	0.994962	0.957963	1.04159	1.03024	0.976081	1.03246	0.255313
P27348	14-3-3 protein theta OS=Homo sapiens GN=YWHAQ PE=1 SV=1	0.958373	0.948434	0.980942	1.02618	1.03933	1.04673	1.07774	0.00273244
P27449	V-type proton ATPase 16 kDa proteolipid subunit OS=Homo sapiens GN=ATP6V0C PE=1 SV=1	1.0726	0.99395	0.953328	0.94987	1.06914	0.961106	0.986835	0.810286
P27487	Dipeptidyl peptidase 4 OS=Homo sapiens GN=DPP4 PE=1 SV=2	0.996551	1.04083	0.993383	1.02541	1.02239	0.921436	0.979699	0.612983
P27635	60S ribosomal protein L10 OS=Homo sapiens GN=RPL10 PE=1 SV=4	1.03275	0.979837	1.05064	0.994547	0.960768	0.981453	0.958715	0.146262
P27694	Replication protein A 70 kDa DNA-binding subunit OS=Homo sapiens GN=RPA1 PE=1 SV=2	0.960438	1.01425	1.00996	1.04686	0.972342	0.996151	1.01029	0.73267
P27695	DNA-(apurinic or apyrimidinic site) lyase OS=Homo sapiens GN=APEX1 PE=1 SV=2	1.01334	0.984684	0.938963	0.973742	0.99302	1.09625	1.04291	0.3915
P27708	CAD protein OS=Homo sapiens GN=CAD PE=1 SV=3	0.987615	1.0156	1.04231	0.977806	0.980738	0.995931	0.970104	0.144395
P27824	Calnexin OS=Homo sapiens GN=CANX PE=1 SV=2	1.01913	1.00666	1.02732	1.00241	0.991931	0.952537	0.965203	0.0959248
P28066	Proteasome subunit alpha type-5 OS=Homo sapiens GN=PSMA5 PE=1 SV=3	1.04076	0.995182	0.986804	0.985062	1.01733	0.974858	0.984948	0.5119
P28070	Proteasome subunit beta type-4 OS=Homo sapiens GN=PSMB4 PE=1 SV=4	0.934638	1.07116	1.01652	0.970353	0.988136	1.0192	0.985233	0.741992
P28072	Proteasome subunit beta type-6 OS=Homo sapiens GN=PSMB6 PE=1 SV=4	1.02091	1.01033	0.984026	0.960248	0.885574	1.13891	0.989873	0.899861
P28074	Proteasome subunit beta type-5 OS=Homo sapiens GN=PSMB5 PE=1 SV=3	1.01888	1.05121	1.03772	0.980184	0.930982	0.98101	0.930612	0.0194217
P28288	ATP-binding cassette sub-family D member 3 OS=Homo sapiens GN=ABCD3 PE=1 SV=1	1.06092	1.02792	1.04924	0.978682	0.913646	0.969592	0.911997	0.0149877
P28331	NADH-ubiquinone oxidoreductase 75 kDa subunit, mitochondrial OS=Homo sapiens GN=NDUFS1 PE=1 SV=3	0.993891	1.02296	0.992314	0.986118	1.03437	0.970345	0.99391	0.792136
P28838	Cytosol aminopeptidase OS=Homo sapiens GN=LAP3 PE=1 SV=3	1.00133	0.989757	1.00566	0.985308	1.01236	1.00558	1.00217	0.829313
P29083	General transcription factor IIE subunit 1 OS=Homo sapiens GN=GTF2E1 PE=1 SV=2	1.44252	1.0183	0.836227	0.933834	0.852182	0.91694	0.819812	0.336156
P29372	DNA-3-methyladenine glycosylase OS=Homo sapiens GN=MPG PE=1 SV=3	0.97781	1.03383	0.993816	0.961077	1.01782	1.01564	0.996369	0.891099
P29401	Transketolase OS=Homo sapiens GN=TKT PE=1 SV=3	1.03932	0.995672	0.986715	1.03351	0.98709	0.957697	0.985634	0.625437
P29966	Myristoylated alanine-rich C-kinase substrate OS=Homo sapiens GN=MARCKS PE=1 SV=4	0.923617	0.915348	0.864481	1.17895	1.0489	1.0687	1.21939	0.0112925
P29992	Guanine nucleotide-binding protein subunit alpha-11 OS=Homo sapiens GN=GNA11 PE=1 SV=2	1.00918	1.00033	1.00461	1.01114	1.00471	0.970033	0.99063	0.509638
P30040	Endoplasmic reticulum resident protein 29 OS=Homo sapiens GN=ERP29 PE=1 SV=4	1.04951	1.00915	1.02025	0.955476	0.99187	0.97374	0.948739	0.0301411
P30043	Flavin reductase (NADPH) OS=Homo sapiens GN=BLVRB PE=1 SV=3	0.992035	1.09323	0.938343	1.0075	0.988662	0.980229	0.984381	0.750025
P30044	Peroxiredoxin-5, mitochondrial OS=Homo sapiens GN=PRDX5 PE=1 SV=4	0.96888	1.0426	0.927036	1.00687	1.04871	1.00591	1.04185	0.325507
P30048	Thioredoxin-dependent peroxide reductase, mitochondrial OS=Homo sapiens GN=PRDX3 PE=1 SV=3	0.970933	0.970506	0.981686	1.03531	0.989947	1.05162	1.0526	0.0527255
P30049	ATP synthase subunit delta, mitochondrial OS=Homo sapiens GN=ATP5D PE=1 SV=2	1.16411	1.04209	0.938345	0.971039	0.973871	0.910542	0.908064	0.231865
P30050	60S ribosomal protein L12 OS=Homo sapiens GN=RPL12 PE=1 SV=1	1.01139	0.957741	0.980809	1.04133	0.986808	1.02192	1.03394	0.208349
P30084	Enoyl-CoA hydratase, mitochondrial OS=Homo sapiens GN=ECHS1 PE=1 SV=4	1.01072	0.992291	0.971691	0.998278	1.03486	0.992167	1.01701	0.388638
P30101	Protein disulfide-isomerase A3 OS=Homo sapiens GN=PDIA3 PE=1 SV=4	0.998612	1.01458	0.996477	0.990509	1.03012	0.969698	0.993575	0.746648
P30153	Serine/threonine-protein phosphatase 2A 65 kDa regulatory subunit A alpha isoform OS=Homo sapiens GN=PPP2R1A PE=1 SV=4	0.997023	1.0206	1.00166	0.990846	0.983108	1.00676	0.987224	0.268884
P30154	Serine/threonine-protein phosphatase 2A 65 kDa regulatory subunit A beta isoform OS=Homo sapiens GN=PPP2R1B PE=1 SV=3	1.9207	1.16593	0.831131	0.684288	0.657856	0.740088	0.531484	0.131226
P30260	Cell division cycle protein 27 homolog OS=Homo sapiens GN=CDC27 PE=1 SV=2	1.04028	1.0901	0.966663	0.975586	0.956996	0.97038	0.937335	0.14912
P30419	Glycylpeptide N-tetradecanoyltransferase 1 OS=Homo sapiens GN=NMT1 PE=1 SV=2	1.0104	0.962521	1.01221	0.989869	1.01533	1.00967	1.00996	0.611255
P30520	Adenylosuccinate synthetase isozyme 2 OS=Homo sapiens GN=ADSS PE=1 SV=3	0.99402	0.989974	0.992295	1.01485	0.985452	1.02341	1.01593	0.243111
P30536	Translocator protein OS=Homo sapiens GN=TSPO PE=1 SV=3	0.940627	1.30887	1.16077	0.936624	0.828552	0.82455	0.75939	0.0728969
P30622	CAP-Gly domain-containing linker protein 1 OS=Homo sapiens GN=CLIP1 PE=1 SV=2	1.0049	1.41626	0.975514	0.746327	0.904995	0.952008	0.766436	0.163777
P30711	Glutathione S-transferase theta-1 OS=Homo sapiens GN=GSTT1 PE=1 SV=4	0.929498	0.992668	0.915398	1.05753	1.05809	1.04681	1.11449	0.0107839
P30837	Aldehyde dehydrogenase X, mitochondrial OS=Homo sapiens GN=ALDH1B1 PE=1 SV=3	1.01781	1.02304	0.975122	1.00888	1.03948	0.93567	0.989412	0.772017
[truncated: 2,229 more rows]
