# Supplementary material for: Identification of targets of JS-K against HBV-positive human hepatocellular carcinoma HepG2.2.15 cells with iTRAQ proteomics
Source: Sci Rep. 2021 May 17;11:10381. doi: 10.1038/s41598-021-90001-3 (PMC8129129; doi:10.1038/s41598-021-90001-3)
Supplement: Supplementary file 2 — Supplementary Information 2. [file 41598_2021_90001_MOESM2_ESM.xlsx]

## Sheet: Sheet1
Identification of targets of JS-K against HBV-positive human hepatocellular carcinoma HepG2.2.15 cells with iTRAQ proteomics _x000b_
Zhengyun Liu, Yan Xu, Wanling Zhang, Xinghong Gao, Guo Luo, Hong Song, Jie Liu, Huan Wang
Suppl Table 1. Primers used in the reverse transcription-polymerase chain reaction.
Gene	Forward primer	Reverse primer
TAGLN	AGCGTCCTGGATCTCTCTCA	ATGTCTGGGGAAAGCTCCTT
IGFBP1	CTGCCAAACTGCAACAAGAA	TATCTGGCAGTTGGGGTCTC
SMTN	GAGTCTGCCCAAGACCTCAG	AGTCTTGGCTCGACACCAGT
SERPINE1	GCACCACAGACGCGATCTT	ACCTCTGAAAAGTCCACTTGC
ANXA3	GAGAGGTCAAATGCACAGCG	CTGGTGGAGTCACTAGGGC
TMSB10	GAAATCGCCAGCTTCGATAAGG	TCAATGGTCTCTTTGGTCGGC
LGALS1	CTCTCGGGTGGAGTCTTCTG	ACGAAGCTCTTAGCGTCAGG
KRT19	AACGGCGAGCTAGAGGTGA	GGATGGTCGTGTAGTAGTGGC
C5	AGTGTGTGGAAGGGTGGAAG	GTTCTCTCGGGCTTCAACAG
RBP4	AGGAGAACTTCGACAAGGCTC	GAGAACTCCGCGACGATGTT
CHKA	TGGTTCTGGAGAGCGTTATGT	CATTTTCTCGGCGATTTCTGC
SIRT5	TGGAGGAGGTTGACAGAGAGC	CTGCTGGGTACACCACAGA
TRIM14	CACGCCTACAGTGCTTTGAA	AGGCTGCGGATGATGTATTC
GAPDH	TGCCAAATATGATGACATCAAGAA	GGAGTGGGTGTCGCTGTTC
