# Supplementary material for: Identification of targets of JS-K against HBV-positive human hepatocellular carcinoma HepG2.2.15 cells with iTRAQ proteomics
Source: Sci Rep. 2021 May 17;11:10381. doi: 10.1038/s41598-021-90001-3 (PMC8129129; doi:10.1038/s41598-021-90001-3)
Supplement: Supplementary file 3 — Supplementary Information 3. [file 41598_2021_90001_MOESM3_ESM.xlsx]

## Sheet: Sheet1
Identification of targets of JS-K against HBV-positive human hepatocellular carcinoma HepG2.2.15 cells with iTRAQ proteomics _x000b_
Zhengyun Liu, Yan Xu, Wanling Zhang, Xinghong Gao, Guo Luo, Hong Song, Jie Liu, Huan Wang
Suppl Table 2. Significantly (P<0.05) altered proteins (>1.2 x)
Accession	Description	Gene Symbol	Fold change
Q5U0D2	Transgelin	TAGLN	2.43116
A0A0A6YZ17	Ubiquitin specific protease 13	USP13	2.29873
P08833	Insulin-like growth factor-binding protein 1	IGFBP1	1.97148
A0A087X1R1	Smoothelin	SMTN	1.88263
Q9BY71	Leucine-rich repeat-containing protein 3	LRRC3	1.82759
A0A024QYT5	Serpin peptidase inhibitor,(Nexin, plasminogen activator inhibitor type 1)	SERPINE1	1.69912
P12429	Annexin A3	ANXA3	1.63427
Q7Z5H4	Vomeronasal type-1 receptor 5	VN1R5	1.618
D6W5K2	Thymosin, beta 10, isoform CRA_a	TMSB10	1.57232
A0A090N8N0	Similar to Importin alpha-2 subunit (Karyopherin alpha-2 subunit)	LOC340312	1.55834
P54105	Methylosome subunit pICln	CLNS1A	1.54902
Q86YZ3	Hornerin	HRNR	1.53981
Q14872	Metal regulatory transcription factor 1	MTF1	1.5263
P09382	Galectin-1	LGALS1	1.48351
P08727	Keratin, type I cytoskeletal 19	KRT19	1.47602
H7C4C1	Trimeric intracellular cation channel type B	TMEM38B	1.46675
P13640	Metallothionein-1G	MT1G	1.46375
V9HWH9	Protein S100	HEL-S-43	1.44426
P09497	Clathrin light chain B	CLTB	1.41602
Q6NUP7	Serine/threonine-protein phosphatase 4 regulatory subunit 4	PPP4R4	1.41294
Q96I76	G patch domain-containing protein 3	GPATCH3	1.41104
Q8N1F8	Serine/threonine-protein kinase 11-interacting protein	STK11I	1.38715
Q6NZI2	Polymerase I and transcript release factor	PTRE	1.38192
Q9HC85	Metastasis related protein (Fragment)	MB2	1.35714
Q597H1	Transformation-related protein 14	TRG14	1.35361
A0A024QZF2	Related RAS viral (R-ras) oncogene homolog, isoform CRA_a	RRAS	1.35202
Q8TE01	DERP12 (Dermal papilla derived protein 12)	derp12	1.34123
A0A0G2JIW1	Heat shock 70 kDa protein 1B	HSPA1B	1.33002
Q59FR8	Galectin (Fragment)		1.32603
Q0IIN1	Keratin 77	KRT77	1.32241
Q9NZ23	Drug-sensitive protein 1	YA61	1.31975
Q9UHR4	Brain-specific angiogenesis inhibitor 1-associated protein 2-like protein 1	BAIAP2L1	1.31833
A0A0J9YXX4	Trypsin-2	PRSS2	1.3154
L0R6G9	Alternative protein FUNDC2	FUNDC2	1.3086
A0A024QZA8	Receptor protein-tyrosine kinase	EPHA2	1.3016
D3DUP1	WNK lysine deficient protein kinase 1, isoform CRA_b	WNK1	1.29563
A6QL63	Ankyrin repeat and BTB/P	BTBD11	1.29082
P37802	Transgelin-2	TAGLN2	1.28697
H3BN92	Retinaldehyde-binding protein 1 (Fragment)	RLB	1.28296
Q9H000	Probable E3 ubiquitin-protein ligase makorin-2	MKRN2	1.28057
P01009	Alpha-1-antitrypsin	SERPINA1	1.28034
Q14344	Guanine nucleotide-binding protein subunit alpha-13	GNA13	1.27047
Q92889	DNA repair endonuclease XPF	ERCC4	1.26809
P61803	Dolichyl-diphosphooligosaccharide--protein glycosyltransferase subunit DAD1	DAD1	1.26203
Q9C075	Keratin, type I cytoskeletal 23	KRT23	1.26053
B4DNA3	Adenylyl cyclase-associated protein		1.25837
E9PEB9	Dystonin	DST	1.2538
D6RCM8	Tumor necrosis factor alpha-induced protein 8	TNFAIP8	1.25358
K4ENJ5	Beta actin (Fragment)		1.24009
Q9Y6M7	Sodium bicarbonate cotransporter 3	SLC4A7	1.23961
A0A024RDE8	PDZ and LIM domain 5, isoform CRA_c	PDLIM5	1.23424
P05556	Integrin beta-1	ITGB1	1.23238
P53801	Pituitary tumor-transforming gene 1 protein-interacting protein	PTTG1IP	1.23148
Q8N144	Gap junction delta-3 protein	GJD3	1.22943
A0A024RAM4	Microtubule-associated protein 1B, isoform CRA_b	MAP1B	1.22617
Q15582	Transforming growth factor-beta-induced protein ig-h3	TGFBI	1.22546
L0R8D2	Alternative protein RC		1.22292
O95342	Bile salt export pump	ABCB11	1.22252
P17301	Integrin alpha-2	ITGA2	1.22222
A0A0A0MT16	ATP-binding cassette sub-family A member 13	ABCA13	1.2218
Q9H8M9	Protein eva-1 homolog A	EVA1A	1.22127
Q15942	Zyxin	ZYX	1.2204
P48507	Glutamate--cysteine ligase regulatory subunit	GCLM	1.21975
P29966	Myristoylated alanine-rich C-kinase substrate	MARCKS	1.21939
Q8N357	Solute carrier family 35 member F6	SLC35F6	1.21743
P08134	Rho-related GTP-binding protein RhoC	RH	1.21346
O75369	Filamin-B	FLNB	1.2129
B3KNS8	cDNA FLJ30322 fis, clone BRACE2006703, highly similar to Surfeit locus protein 6		1.21287
A0A024R9N6	EH-domain containing 4, isoform CRA_a	EHD4	1.21278
P31947	14-3-3 protein sigma	SFN	1.21275
D3DPK5	SH3 domain binding glutamic acid-rich protein like 3, isoform CRA_a (Fragment)	SH3BGRL3	1.21115
A0A024R1I5	SEC14-like 2 (S. cerevisiae), isoform CRA_b	SEC14L2	1.20686
A0A087WW40	Endophilin-B1	SH3GLB1	1.20473
Q9BRU9	rRNA-processing protein UTP23 homolog	UTP23	-1.20182
B7Z6V4	cDNA FLJ50239, highly similar to Arylsulfatase E (EC 3.1.6.-)		-1.20197
Q5SRI9	Glycoprotein endo-alpha-1,2-mannosidase	MANEA	-1.20249
A0A024R023	HCG36730, isoform CRA_a	hCG_36730	-1.20407
Q14692	Ribosome biogenesis protein BMS1 homolog	BMS1	-1.20411
B3KTA5	cDNA FLJ37943 fis, clone CT		-1.20532
Q53RX3	Putative uncharacterized protein RDH14	RDH14	-1.20551
Q8TDN6	Ribosome biogenesis protein BRX1 homolog	BRIX1	-1.2067
Q5T280	Putative methyltransferase C9orf114	C9orf114	-1.20819
Q9UIG0	Tyrosine-protein kinase BAZ1B	BAZ1B	-1.20834
I3L165	Hepatocyte growth factor-regulated tyrosine kinase substrate (Fragment)	HGS	-1.20944
Q9NSI2	Protein FAM207A	FAM207A	-1.20954
Q969H8	Myeloid-derived growth factor	MYDGF	-1.21047
Q8N523	Tuftelin-interacting protein 11	TFIP11	-1.21186
Q14142	Tripartite motif-containing protein 14	TRIM14	-1.21208
I1E4Y6	PERQ amino acid-rich with GYF domain-containing protein 2	GIGYF2	-1.21228
H3BN98	Uncharacterized protein (Fragment)		-1.21246
Q59EP2	Angiotensinogen variant (Fragment)		-1.21316
B9EKV4	Aldehyde dehydrogenase 9 family, member A1	ALDH9A1	-1.21344
Q8NC56	LEM domain-containing protein 2	LEMD2	-1.21348
Q9P2G3	Kelch-like protein 14	KLHL14	-1.21482
Q6ZND7	cDNA FLJ16192 fis, clone BRTHA2017364, weakly similar to ATP-DEPENDENT RNA HELICASE T26G10.1 IN CHR		-1.21523
Q13206	Probable ATP-dependent RNA helicase DDX10	DDX10	-1.2169
P22090	40S ribosomal protein S4, Y isoform 1	RPS4Y1	-1.21905
A8K545	cDNA FLJ78016, highly similar to Homo sapiens choroideremia (Rab escort protein 1) (CHM), transcript variant, mRNA		-1.21941
P16444	Dipeptidase 1	DP	-1.22048
A8K727	Pleckstrin homology domain-containing family A member 2		-1.22086
Q9NPF0	CD320 antigen	CD320	-1.221
B2R6D8	CDC42 effector protein (Rho GTPase binding) 4, isoform CRA_a	CDC42E	-1.22163
P68366	Tubulin alpha-4A chain	TUBA4A	-1.22301
E9PGC5	Receptor-type tyrosine-protein phosphatase kappa	PTPRK	-1.22352
O43678	NADH dehydrogenase [ubiquinone] 1 alpha subcomplex subunit 2	NDUFA2	-1.22494
Q8WU79	Stromal membrane-associated protein 2	SMAP2	-1.22511
I3L2B0	Clustered mitochondria protein homolog (Fragment)	CLUH	-1.22511
Q4U2R6	39S ribosomal protein L51, mitochondrial	MRPL51	-1.22626
A0A024R419	KIAA0971, isoform CRA_b	KIAA0971	-1.23021
I3L0E3	HCG1984214, isoform CRA_a	hCG_1984214	-1.23197
C0JYY2	Apolipoprotein B (Including Ag(X) antigen)	APOB	-1.23323
E9PN81	Ribonuclease H2 subunit C	RNASEH2C	-1.2334
Q9BQC3	Diphthamide biosynthesis protein 2	DPH2	-1.23351
D3DRR6	Inter-alpha (Globulin) inhibitor H2, isoform CRA_a	ITIH2	-1.2336
G3V1A6	Gasdermin domain containing 1, isoform CRA_d	GSDMD	-1.23502
B2R6E2	programmed cell death 4 (neoplastic transformation inhibitor) (PDCD4)		-1.23553
Q96IJ6	Mannose-1-phosphate guanyltransferase alpha	GMPPA	-1.23648
Q9BV40	Vesicle-associated membrane protein 8	VAMP8	-1.23816
Q4J6C6	Prolyl endopeptidase-like	PREPL	-1.23919
P19387	DNA-directed RNA polymerase II subunit RPB3		-1.24282
P02787	Serotransferrin	TF	-1.24331
Q9BYB4	Guanine nucleotide-binding protein subunit beta-like protein 1	GNB1L	-1.24372
A0A024QYR8	Dinucleotide oxidase disulfide thiol exchanger 3 superfamily member 2	TM9SF2	-1.24424
A8K3E8	cDNA FLJ78154, highly similar to Homo sapiens solute carrier family 39 (zinc transporter), member 4 (SLC39A4), transcript variant 2, mRNA		-1.24629
Q96AK3	DNA dC->dU-editing enzyme AP	APOBEC3D	-1.24635
P68371	Tubulin beta-4B chain	TUBB4B	-1.24668
A0A088AWN8	Nuclear prelamin A recognition factor	NARF	-1.24979
Q9HCE6	Rho guanine nucleotide exchange factor 10-like protein	ARHGEF10L	-1.25042
P18074	TFIIH basal transcription factor complex helicase XPD subunit	ERCC2	-1.25043
A0A024R688	Menage a trois homolog 1, cyclin H assembly factor (Xenopus laevis), isoform CRA_a	MNAT1	-1.25054
B2R6X8	cDNA, FLJ93169, highly similar to Homo sapiens GPAA1P anchor attachment protein 1 homolog (yeast) (GPAA1), mRNA		-1.25054
B2RBY4	DNA primase		-1.2508
P68363	Tubulin alpha-1B chain	TUBA1B	-1.25103
O00461	Golgi integral membrane protein 4	GOLIM4	-1.25152
Q9Y689	ADP-ribosylation factor-like protein 5A	ARL5A	-1.25266
Q9NT62	Ubiquitin-like-conjugating enzyme ATG3	ATG3	-1.25314
Q8NC44	Protein FAM134A	FAM134A	-1.25662
O95721	Synaptosomal-associated protein 29	SNAP29	-1.25679
B7Z2F5	cDNA FLJ55918, highly similar to Echinoderm microtubule-associated protein-like 2		-1.25689
P15104	Glutamine synthetase	GLUL	-1.264
Q9NX62	Inositol monophosphatase 3	IMPAD1	-1.26663
A0A024R5U5	ADAM metallopeptidase domain 10, isoform CRA_b	ADAM10	-1.27064
P40189	Interleukin-6 receptor subunit beta	IL6ST	-1.28611
X5CMJ9	Proteasome subunit beta type	PSM8	-1.29312
O60343	TBC1 domain family member 4	TBC1D4	-1.29341
P55081	Microfibrillar-associated protein 1	MFAP1	-1.29767
A0A024RD24	Nuclear factor of kappa light polypeptide gene enhancer in B-cells inhibitor, epsilon, isoform CRA_a	NFKBIE	-1.30205
Q59F30	Receptor protein-tyrosine kinase (Fragment)		-1.30272
F8WAB8	S-adenosylmethionine mitochondrial carrier protein	SLC25A26	-1.30505
Q6EMK4	Vasorin	VASN	-1.30522
Q53R41	FAST kinase domain-containing protein 1	FASTKD1	-1.31419
Q07954	Prolow-density lipoprotein receptor-related protein 1	LRP1	-1.31823
A0A024R8B2	Frequenin homolog (Drosophila), isoform CRA_a	FREQ	-1.32253
Q9NRZ7	1-acyl-sn-glycerol-3-phosphate acyltransferase gamma	AGPAT3	-1.33813
Q96EF6	F-box only protein 17	FBX	-1.33843
A0A024R9G0	Polymerase (RNA) II (DNA directed) polypeptide K, 7.0kDa, isoform CRA_a		-1.34298
Q5SU16	Beta 5-tubulin	TUBB	-1.35208
Q96II5	ARAF protein	ARAF	-1.355
A0A087WWK8	IQ motif and SEC7 domain-containing protein 1	IQSEC1	-1.35768
Q9H2P9	Diphthine methyl ester synthase	DPH5	-1.35847
P35610	Sterol		-1.35897
Q96EQ7	HCG2010942	hCG_2010942	-1.36236
Q15043	Zinc transporter ZIP14	SLC39A14	-1.36286
Q9UGN5	Poly [ADP-ribose] polymerase 2	PARP2	-1.3642
P61513	60S ribosomal protein L37a	RPL37A	-1.36632
A0A087WX23	Retrotransposon-derived protein PEG10	PEG10	-1.36702
O75674	TOM1-like protein 1	TOM1L1	-1.36913
A0A024R012	Sirtuin (Silent mating type information regulation 2 homolog) 5 (S. cerevisiae), isoform CRA_b	SIRT5	-1.36969
O14975	Very long-chain acyl-CoA synthetase	SLC27A2	-1.38654
Q9ULP9	TBC1 domain family member 24	TBC1D24	-1.40566
Q15386	Ubiquitin-protein ligase E3C	UBE3C	-1.4189
Q5KSL6	Diacylglycerol kinase kappa	DGKK	-1.42241
F5H5D3	Tubulin alpha-1C chain	TUBA1C	-1.42939
P08069	Insulin-like growth factor 1 receptor	IGF1R	-1.45447
P35790	Choline kinase alpha	CHKA	-1.45789
Q96DB5	Regulator of microtubule dynamics protein 1	RMDN1	-1.45982
Q9UHB7	AF4/FMR2 family member 4	AFF4	-1.47573
P02753	Retinol-binding protein 4	RBP4	-1.48934
P01031	Complement C5	C5	-1.5268
A0A024RD36	Ribosomal protein L7-like 1, isoform CRA_b	RPL7L1	-1.55088
B3KR89	cDNA FLJ33864 fis, clone CT		-1.55787
B7ZC38	Endophilin-B2	SH3GLB2	-1.81537
